# Supplementary material for: Non‐Invasive Underwater DNA Sampling Illuminates Red Sea Echinoderm Diversity
Source: Mol Ecol Resour. 2025 Oct 14;26(1):e70059. doi: 10.1111/1755-0998.70059 (PMC12627914; doi:10.1111/1755-0998.70059)
Supplement: Supplementary file 2 — Table S1: men70059‐sup‐0002‐TableS1.xlsx. [file MEN-26-e70059-s006.xlsx]

## Sheet: Samples
Isolate no.	GenBank Accession no.	Class	Species	Date sampled	Sampling location	Extraction date	Extraction kit/protocol	Protocol notes	Elution volume (µl)	[ng/µl]	260/280	260/230	Elution measured	[ng/µl]	260/280	260/230	Elution measured		Original calculated sample concentration (dsDNA)	Yield (ng)	PCR bend strength	Sequencing success	Accession no.	BLAST match?	Notes
Metadata						Extraction				Nanodrop				Nanodrop					HS Qubit
38BV		Holothuroidea	Bohadschia sp.	5.3.23	Dolphin reef	2023-03-07	B&T	Doubled volumes until column centrifugation		2.9	1.98	1.78	2						7.02	0	weak
35AB_H		Holothuroidea	Actinopyga bannwarthi	5.3.23	Dolphin reef	2023-03-07	B&T	Doubled volumes until column centrifugation		4.1	1.5	0.5	2							0	strong
33AB_H		Holothuroidea	Actinopyga bannwarthi	5.3.23	Dolphin reef	2023-03-07	B&T	Doubled volumes until column centrifugation		1.4	1.8	0.57	2							0	strong
31HE		Holothuroidea	Holothuria edulis	5.3.23	Dolphin reef	2023-03-07	B&T	Doubled volumes until column centrifugation		0.2	0.26	0.06	2							0	weak
39BV	PQ463872	Holothuroidea	Bohadschia cf. steinitzi	5.3.23	Dolphin reef	2023-03-07	B&T	Doubled volumes until column centrifugation		7.3	1.74	0.87	2							0	weak	successful	PQ463872
40AB		Holothuroidea	Actinopyga bannwarthi	5.3.23	Dolphin reef	2023-03-07	B&T	Doubled volumes until column centrifugation		3.5	1.29	0.51	2							0	strong
22.3.1		Holothuroidea	Actinopyga bannwarthi	22.3.23	Observatory	2023-03-29	B&T	Used whole swab; 7 hr lysis; removed swab after lysis step												0	contam
22.3.2		Holothuroidea	Actinopyga bannwarthi	22.3.23	Observatory	2023-03-29	B&T	Used whole swab; 7 hr lysis; removed swab after lysis step												0	contam
22.3.3		Holothuroidea	Actinopyga bannwarthi	22.3.23	Observatory	2023-03-29	B&T	Used whole swab; 7 hr lysis; removed swab after lysis step												0	contam
22.3.4		Holothuroidea	Actinopyga bannwarthi	22.3.23	Observatory	2023-03-29	B&T	Used whole swab; 7 hr lysis; removed swab after lysis step												0	contam
22.3.5		Holothuroidea	Actinopyga bannwarthi	22.3.23	Observatory	2023-03-29	B&T	Used small piece of swab; 7 hr lysis; removed swab piece after lysis step												0	contam
22.3.6		Holothuroidea	Actinopyga bannwarthi	22.3.23	Observatory	2023-03-29	B&T	Used small piece of swab; 7 hr lysis; removed swab piece after lysis step												0	contam
22.3.7		Holothuroidea	Actinopyga bannwarthi	22.3.23	Observatory	2023-03-29	B&T	Used small piece of swab; 7 hr lysis; removed swab piece after lysis step												0	contam
22.3.8		Holothuroidea	Actinopyga bannwarthi	22.3.23	Observatory	2023-03-29	B&T	Used small piece of swab; 7 hr lysis; removed swab piece after lysis step												0	contam
UK22039	PQ463927	Holothuroidea	Holothuria aff. isuga	22.3.23	Observatory	2023-03-29	B&T	Used small piece of swab; 7 hr lysis; removed swab piece after lysis step											0.177	0	strong	successful	PQ463927	who knows	Several not super close BLAST matches. Unclear which species it really is. Closest results are H. cf. cinerascens and H. isuga
1HEA		Holothuroidea	Holothuria edulis	25.4.23	IUI	2023-04-30	B&T	Doubled volumes until column centrifugation		4.4	4.33	0.45	1							0	none
5BSPA	PQ463873	Holothuroidea	Bohadschia cf. steinitzi	25.4.23	IUI	2023-04-30	B&T	Doubled volumes until column centrifugation		47.9	1.93	3	1						18.2	0	strong	successful	PQ463873
6HEM	PQ463908	Holothuroidea	Holothuria edulis	25.4.23	IUI	2023-04-30	B&T	Doubled volumes until column centrifugation		60.1	1.91	2.8	1						30	0	weak	successful	PQ463908
9HEA		Holothuroidea	Holothuria edulis	25.4.23	IUI	2023-04-30	B&T	Doubled volumes until column centrifugation		2	1.37	1.22	1							0	weak
10ABM		Holothuroidea	Actinopyga bannwarthi	25.4.23	IUI	2023-04-30	B&T	Doubled volumes until column centrifugation		48.6	1.96	3.84	1							0	none
11HEM	PQ463905	Holothuroidea	Holothuria edulis	25.4.23	IUI	2023-04-30	B&T	Doubled volumes until column centrifugation		499.3	1.89	2.28	1						Out of range	#VALUE!	strong	successful	PQ463905
12HEA	PQ463906	Holothuroidea	Holothuria edulis	25.4.23	IUI	2023-04-30	B&T	Doubled volumes until column centrifugation		117.2	1.92	2.66	1						Out of range	#VALUE!	weak	successful	PQ463906
14HEA	PQ463907	Holothuroidea	Holothuria edulis	25.4.24	IUI	2023-04-30	B&T	Doubled volumes until column centrifugation		17	1.62	1.13	1						11.6	0	strong	successful	PQ463907
16HLM		Holothuroidea	Holothuria leucospilota	25.4.23	IUI	2023-04-30	B&T	Doubled volumes until column centrifugation		199.6	2.03	2.39	1							0	smear
19HEA		Holothuroidea	Holothuria edulis	25.4.23	IUI	2023-04-30	B&T	Doubled volumes until column centrifugation		3.6	1.47	-0.8	1							0	none
1TG-S		Echinoidea	Tripneustes gratilla elatensis	12.5.23	IUI water tables	2023-05-21	.	1 hour lysis	60	4.9	1.59	1.12	1						10.6	636	strong	successful
2TG-S		Echinoidea	Tripneustes gratilla elatensis	12.5.23	IUI water tables	2023-05-21	B&T Modified Swab protocol	1 hour lysis	60	3.2	1.6	-0.28	1						26.4	1584	strong	successful
3TG-S		Echinoidea	Tripneustes gratilla elatensis	12.5.23	IUI water tables	2023-05-21	B&T Modified Swab protocol	1 hour lysis	60	7	1.26	-29.69	1						43.1	2586	strong	successful
4TG-S		Echinoidea	Tripneustes gratilla elatensis	12.5.23	IUI water tables	2023-05-21	B&T Modified Swab protocol	1 hour lysis	60	4.4	1.5	4.51	1						29.5	1770	strong	successful
5TG-S		Echinoidea	Tripneustes gratilla elatensis	12.5.23	IUI water tables	2023-05-21	B&T Modified Swab protocol	1 hour lysis	60	1.2	3.68	0.52	1						4.82	289.2	strong	successful
6EZ-S		Echinoidea	Echinometra sp. EZ	12.5.23	IUI water tables	2023-05-21	B&T Modified Swab protocol	1 hour lysis	60	5.3	1.48	-3.7	1						20.9	1254	strong	successful
7EZ-S		Echinoidea	Echinometra sp. EZ	12.5.23	IUI water tables	2023-05-21	B&T Modified Swab protocol	1 hour lysis	60	2.2	1.98	-0.48	1						21.4	1284	strong	successful
8EZ-S		Echinoidea	Echinometra sp. EZ	12.5.23	IUI water tables	2023-05-21	B&T Modified Swab protocol	1 hour lysis	60	5.9	3.96	-0.92	1						64.2	3852	strong	successful
9EZ-S		Echinoidea	Echinometra sp. EZ	12.5.23	IUI water tables	2023-05-21	B&T Modified Swab protocol	1 hour lysis	60	6.6	1.4	-24.32	1						37.5	2250	strong
10EZ-S		Echinoidea	Echinometra sp. EZ	12.5.23	IUI water tables	2023-05-21	B&T Modified Swab protocol	1 hour lysis	60	9	1.64	11.19	1						64.7	3882	strong
HI11	PQ463904	Holothuroidea	Holothuria aff. pervicax	12.5.23	IUI water tables	2023-05-21	B&T Modified Swab protocol	1 hour lysis	60	35.2	1.9	2.88	1						345	20700	strong	successful	PQ463904
1E	PQ347791	Echinoidea	Echinostrephus molaris	30.5.23	IUI	2023-06-05	GeneAid, Swab Protocol	some samples were in falcons; used Qiagen centrifuge times	50	-0.5	0.53	-0.26	1						1.04	52	strong	successful	PQ347791
2A	PQ200638	Asteroidea	Aquilonastra yairi	30.5.23	IUI water tables	2023-06-05	GeneAid, Swab Protocol		50											0	weak	successful	PQ200638	no	originally identified as Astropecten sp. Best BLAST results are Aquilonastra (with A. yairi at the top)
3E	PQ347799	Echinoidea	Lovenia elongata	30.5.23	IUI water tables	2023-06-05	GeneAid, Swab Protocol		50	3.2	10.77	0.57	1						15.1	755	strong	successful	PQ347799
4E		Echinoidea	Lovenia elongata	30.5.23	IUI water tables	2023-06-05	GeneAid, Swab Protocol		50	3.6	2.78	0.49	1						24.5	1225	strong	successful
5A	PQ200647	Asteroidea	Echinaster callosus	30.5.23	IUI water tables	2023-06-05	GeneAid, Swab Protocol		50	1.2	1.79	0.14	1							0	strong	successful	PQ200647	no	marked as Asterina burtoni; BLAST clearly E. callosus. Unclear if these samples got mixed or what
6E	PQ347795	Echinoidea	Eucidaris metularia	30.5.23	IUI water tables	2023-06-05	GeneAid, Swab Protocol		50	6.6	1	0.12	1						0.55	27.5	strong	successful	PQ347795	yes
7E		Echinoidea	Diadema setosum	30.5.23	IUI water tables	2023-06-05	GeneAid, Swab Protocol		50	23.6	1.54	0.42	1						140	7000	none
8OP	PQ200653	Ophiuroidea	Ophiuroidea sp.	30.5.23	IUI water tables	2023-06-05	GeneAid, Swab Protocol		50	0.3	-1.45	0.1	1						3.02	151	strong	successful	PQ200653	no	No good BLAST results; closest was Astrochlamys bruneus
9C		Crinoidea	Heterometra aff. africana	30.5.23	IUI	2023-06-05	GeneAid, Swab Protocol		50	0.9	2.39	0.42	1							0	strong
10A		Asteroidea	Fromia ghardaqana	30.5.23	IUI	2023-06-05	GeneAid, Swab Protocol		50	3.2	1.01	0.12	1						Out of range	#VALUE!	strong	failed		no	originally marked as Fromia ghardaqana; BLAST doesn't match any Fromia species but rather Culcita (possible misidentification)
11C	PQ165621	Crinoidea	Heterometra aff. africana	30.5.23	IUI	2023-06-05	GeneAid, Swab Protocol		50	0.9	2.67	0.3	1							0	strong	successful	PQ165621		originally identified as Capillaster multiradiatus
13OP		Ophiuroidea		30.5.23	IUI	2023-06-05	GeneAid, Swab Protocol		50	1.3	4.07	0.19	1						1.7	85	weak	failed			didn't work
14C	PQ165620	Crinoidea	Heterometra aff. africana	30.5.23	IUI	2023-06-05	GeneAid, Swab Protocol		50	8.6	1.2	0.2	1						7.55	377.5	strong	successful	PQ165620	sorta	originally identified as H. savignii - BLAST is closest to H. africana (although Genbank has H. savignii seqs)
15C		Crinoidea	Capillaster multiradiatus	30.5.23	IUI	2023-06-05	GeneAid, Swab Protocol		50	2.6	4.29	0.21	1						2.18	109	weak	failed
16A	PQ200645	Asteroidea	Echinaster callosus	31.5.23	IUI	2023-06-05	GeneAid, Swab Protocol		50	8.3	1.06	0.16	1						7.18	359	strong	successful	PQ200645	yes
17OP	PQ200660	Ophiuroidea	Ophiothrix sp.	31.5.23	IUI	2023-06-05	GeneAid, Swab Protocol		50	3.4	1.59	0.16	1							0	strong	successful	PQ200660
18H	PQ463900	Holothuroidea	Euapta godeffroyi	31.5.23	IUI	2023-06-05	GeneAid, Swab Protocol		50	3.7	4.65	0.68	1						0.7	35	strong	successful	PQ463900	yes
19OP		Ophiuroidea	Astroboa cf. nuda	31.5.23	IUI	2023-06-05	GeneAid, Swab Protocol		50	3.3	1.66	0.12	1						Out of range	#VALUE!	none
20OP	PQ200654	Ophiuroidea	Astroboa cf. nuda	31.5.23	IUI	2023-06-05	GeneAid, Swab Protocol		50	0.6	-2.55	0.19	1						0.87	43.5	weak	successful	PQ200654
21C	PQ165625	Crinoidea	Dichrometra flagellata	31.5.23	IUI	2023-06-05	GeneAid, Swab Protocol		50	5.6	1.34	0.24	1						6.58	329	strong	successful	PQ165625	no	we originally identified as Lamprometra klunzingeri (accepted name: Dichrometra palmata); changed name to D. flagellata due to very close BLAST results
22H	PQ463901	Holothuroidea	Euapta godeffroyi	31.5.23	IUI	2023-06-05	GeneAid, Swab Protocol		50	1.6	1.01	0.35	1						0.57	28.5	strong	successful	PQ463901	yes
23OP		Ophiuroidea		31.5.23	IUI	2023-06-05	GeneAid, Swab Protocol		50	1.2	7.18	0.14	1						Out of range	#VALUE!	weak
24A	PQ200646	Asteroidea	Echinaster callosus	31.5.23	IUI	2023-06-05	GeneAid, Swab Protocol		50	16.3	1.26	0.16	1						9.83	491.5	strong	successful	PQ200646	yes
29A	PQ200635	Asteroidea	Acanthaster benziei	31.5.23	Observatory (indoors)	2023-06-05	GeneAid, Swab Protocol		50	30.3	1.58	0.52	1						59.7	2985	strong	successful	PQ200635	yes
30A	PQ200636	Asteroidea	Acanthaster benziei	31.5.23	Observatory (indoors)	2023-06-05	GeneAid, Swab Protocol		50	13	1.87	0.59	1						33	1650	strong	successful	PQ200636	yes
31OP		Ophiuroidea	Astroboa cf. nuda	31.5.23	Observatory (indoors)	2023-06-05	GeneAid, Swab Protocol		50	3.4	2.21	0.14	1						Out of range	#VALUE!	strong	successful		meh	both seqs not very clean; short consensus. Closest BLAST had v. low score but did get an Ophiuro
32A	PQ200643	Asteroidea	Culcita coriacea	31.5.23	Observatory (indoors)	2023-06-05	GeneAid, Swab Protocol		50	8.6	1.35	0.19	1						5.75	287.5	strong	successful	PQ200643	yes	different Culcita sp. In BLAST; no C. coriacea in genbank
33AB	PQ200637	Asteroidea	Acanthaster benziei	31.5.23	Observatory (indoors)	2023-06-05	GeneAid, Swab Protocol		50	16.9	1.81	0.65	1						35	1750	strong	successful	PQ200637	yes
34OP	PQ200655	Ophiuroidea	Astroboa cf. nuda	31.5.23	Observatory (indoors)	2023-06-05	GeneAid, Swab Protocol		50	3	0.93	0.1	1						0.71	35.5	strong	successful	PQ200655	yes
35AB	PQ200642	Asteroidea	Choriaster granulatus	31.5.23	Observatory (indoors)	2023-06-05	GeneAid, Swab Protocol		50	0	0	0	1						Out of range	#VALUE!	strong	successful	PQ200642	yes
36E	PQ570928	Echinoidea	Diadema setosum	1.6.23	IUI	2023-06-05	GeneAid, Swab Protocol		50	16.9	0.89	0.14	1						17.7	885	strong	successful	PQ570928
37E	PQ347779	Echinoidea	Diadema setosum	1.6.23	IUI	2023-06-05	GeneAid, Swab Protocol		50	20.1	1.34	0.31	1						66.6	3330	strong	successful	PQ347779	yes
38E	PQ347780	Echinoidea	Diadema setosum	1.6.23	IUI	2023-06-05	GeneAid, Swab Protocol		50	3.9	4.15	0.2	1						1.74	87	strong	successful	PQ347780	yes
39E	PQ347781	Echinoidea	Diadema setosum	1.6.23	IUI	2023-06-05	GeneAid, Swab Protocol		50	0.5	-114.11	0.19	1						1.68	84	strong	successful	PQ347781	yes
40E	PQ347782	Echinoidea	Diadema setosum	1.6.23	IUI	2023-06-05	GeneAid, Swab Protocol		50	10.4	1.21	0.18	1						13.5	675	strong	successful	PQ347782	yes
41E		Echinoidea	Diadema setosum	1.6.23	IUI	2023-06-05	GeneAid, Swab Protocol		50	1.8	2.07	0.26	1						0.5	25	strong
42E		Echinoidea	Diadema setosum	1.6.23	IUI	2023-06-05	GeneAid, Swab Protocol		50	16.2	1.12	0.16	1						4.5	225	strong
43E		Echinoidea	Diadema setosum	1.6.23	IUI	2023-06-05	GeneAid, Swab Protocol		50	7.4	1.34	0.17	1						4.23	211.5	strong
44E	PQ347783	Echinoidea	Diadema setosum	1.6.23	IUI	2023-06-05	GeneAid, Swab Protocol		50	20.5	1.93	0.86	1						83.2	4160	strong	successful	PQ347783
45E		Echinoidea	Diadema setosum	1.6.23	IUI	2023-06-05	GeneAid, Swab Protocol		50	0.7	-0.75	0.17	1						2.51	125.5	strong
46E		Echinoidea	Diadema setosum	1.6.23	IUI	2023-06-05	GeneAid, Swab Protocol		50	2.3	3.56	0.21	1							0	strong
1H_20.6.23	PQ463933	Holothuroidea	Stichopus sp. GoA3	20.6.23	Observatory	2023-06-28	GeneAid, Swab Protocol	original swabs removed with tweezers into 100% ethanol and kept	50	2.3	9.66	0.9	1						0.435	21.75	strong	successful	PQ463933	yes
5C_20.6.23	PQ165624	Crinoidea	Dichrometra palmata	20.6.23	Observatory	2023-06-28	GeneAid, Swab Protocol		50	0.3	3.5	0.21	1						1.02	51	strong	successful	PQ165624	no	strong support for D. palmata
6H_20.6.23	PQ463923	Holothuroidea	Holothuria aff. impatiens	20.6.23	Observatory	2023-06-28	GeneAid, Swab Protocol		50	1.1	5.3	0.69	1						0.541	27.05	strong	successful	PQ463923		consensus based on F
7C_19.6.23		Crinoidea		19.6.23	Dekel	2023-06-28	GeneAid, Swab Protocol		50	-0.5	1.67	-1.25	1						OOR	#VALUE!	strong
10A_20.6.23	PQ200650	Asteroidea	Mithrodia clavigera	20.6.23	Observatory	2023-06-28	GeneAid, Swab Protocol		50	-0.6	0.67	0.86	1						OOR	#VALUE!	strong	successful	PQ200650
12A_20.6.23	PQ200634	Asteroidea	Acanthaster benziei	20.6.23	Japanese Gardens	2023-06-28	GeneAid, Swab Protocol		50	13	2.14	0.86	1						0.81	40.5	strong	successful	PQ200634	yes
16C_20.6.23	PQ165623	Crinoidea	Dichrometra palmata	20.6.23	Observatory	2023-06-28	GeneAid, Swab Protocol		50	5	1.52	4.42	1						3.26	163	strong	successful	PQ165623		originally thought H. savignii
17H_20.6.23	PQ463899	Holothuroidea	Euapta godeffroyi	20.6.23	Observatory	2023-06-28	GeneAid, Swab Protocol		50	3	1.78	1.25	1						1.26	63	strong	successful	PQ463899	yes
23H_20.6.23	PQ463934	Holothuroidea	Stichopus sp. GoA3	20.6.23	Observatory	2023-06-28	GeneAid, Swab Protocol		50	44.5	1.97	2.2	1						21.2	1060	strong	successful	PQ463934	yes
25H_20.6.23	PQ463928	Holothuroidea	Opheodesoma cf. grisea	20.6.23	Observatory	2023-06-28	GeneAid, Swab Protocol		50	32.5	1.93	2.12	1						25.7	1285	strong	successful	PQ463928	yes
26H_20.6.23	PQ463947	Holothuroidea	Synapta maculata	20.6.23	Observatory	2023-06-28	GeneAid, Swab Protocol		50	1.3	2.83	1.55	1						0.614	30.7	strong	successful	PQ463947	yes
27H_20.6.23	PQ463935	Holothuroidea	Stichopus sp. GoA3	20.6.23	Japanese Gardens	2023-06-28	GeneAid, Swab Protocol		50	34.2	1.82	2.12	1						29.7	1485	strong	successful	PQ463935
29H_20.6.23	PQ463871	Holothuroidea	Bohadschia cf. steinitzi	20.6.23	Observatory	2023-06-28	GeneAid, Swab Protocol		50	21.7	2.07	1.87	1						4.59	229.5	strong	successful	PQ463871	yes	Bohadschia sp. 2
32H_20.6.23	PQ463910	Holothuroidea	Holothuria cf. hilla	20.6.23	Observatory	2023-06-28	GeneAid, Swab Protocol		50	0.5	0.56	0.73	1						0.451	22.55	weak	successful	PQ463910	yes	only reverse seq worked
35H_20.6.23	PQ463911	Holothuroidea	Holothuria cf. hilla	20.6.23	Observatory	2023-06-28	GeneAid, Swab Protocol		50	4.3	2.07	1.53	1						2.54	127	strong	successful	PQ463911	yes
2H_23.7.23	PQ463902	Holothuroidea	Holothuria fuscogilva	23.7.23	Japanese Gardens	2023-07-26	GeneAid, Swab Protocol		50	0.4	0.36	-2.3							5.8	290	strong	successful	PQ463902	yes
4H_23.7.23	PQ463936	Holothuroidea	Stichopus sp. GoA3	23.7.23	Japanese Gardens	2023-07-26	GeneAid, Swab Protocol		50	35.2	2.01	2.21							162	8100	strong	successful	PQ463936
5H_23.7.23	PQ463912	Holothuroidea	Holothuria cf. hilla	23.7.23	Japanese Gardens	2023-07-26	GeneAid, Swab Protocol		50	1.5	1.1	0.93							8.04	402	strong	successful	PQ463912	yes
12C_23.7.23	PQ165622	Crinoidea	Heterometra aff. africana	23.7.23	Observatory	2023-07-26	GeneAid, Swab Protocol		50	-3.5	1.11	0.68							Out of range	#VALUE!	strong	successful	PQ165622	changed name here based on blast	both directions not great quality; partial success only on F
14A_23.7.23	PQ200644	Asteroidea	Echinaster callosus	23.7.23	IUI	2023-07-26	GeneAid, Swab Protocol		50	2.1	1.67	0.67							14.7	735	strong	successful	PQ200644	yes
16C_23.7.23	PQ165619	Crinoidea	Stephanometra indica	23.7.23	Observatory	2023-07-26	GeneAid, Swab Protocol		50	-0.8	-58.01	-1.42								0	strong	successful	PQ165619
17H_23.7.23	PQ463946	Holothuroidea	Synapta maculata	23.7.23	Japanese Gardens	2023-07-26	GeneAid, Swab Protocol		50	5.9	1.51	1.59							21.1	1055	strong	successful	PQ463946	yes
1H_24.7.23	PQ463948	Holothuroidea	Synaptula reciprocans	24.7.23	Observatory	2023-07-26	GeneAid, Swab Protocol		50	0.7	0.87	2.07							1.39	69.5	strong	successful	PQ463948	yes	Doesn't match reciprocans… possible novel species
6A_24.7.23	PQ200648	Asteroidea	Echinaster callosus	24.7.23	IUI	2023-07-26	GeneAid, Swab Protocol		50	4.7	2.21	2.94							19.5	975	strong	successful	PQ200648	yes
8H_24.7.23	PQ463930	Holothuroidea	Pearsonothuria graeffei	24.7.23	Japanese Gardens	2023-07-26	GeneAid, Swab Protocol		50	7.2	1.52	2.45							4.43	221.5	strong	successful	PQ463930	yes
9H_24.7.23		Holothuroidea	Opheodesoma cf. grisea	24.7.23	Observatory	2023-07-26	GeneAid, Swab Protocol		50	1	0.58	0.2							1.96	98	weak	failed
18HA_25.7.23	PQ463917	Holothuroidea	Holothuria nobilis	25.7.23	IUI	2023-07-26	GeneAid, Swab Protocol		50	20	0.6	0.96							3.06	153	strong	successful	PQ463917
Ei130823IUI1	PQ463914	Holothuroidea	Holothuria leucospilota	13.08.23	IUI	2023-08-16	GeneAid, Swab Protocol	1.5 hour lysis - ON is better!	50	8.1	1.54	0.82							16.3	815	strong	successful	PQ463914	yes
Ei130823IUI3	PQ463961	Holothuroidea	Synaptula reciprocans	13.08.23	IUI	2023-08-16	GeneAid, Swab Protocol	1.5 hour lysis - ON is better!	50	5.6	2.22	1.32							5.93	296.5	strong	successful	PQ463961
Ei150823PRS1		Holothuroidea	Bohadschia cf. steinitzi	15.08.23	Princess	2023-08-16	GeneAid, Swab Protocol	1.5 hour lysis - ON is better!	50	23.2	1.75	1.32							14.5	725	weak
Ei150823PRS2		Holothuroidea	Bohadschia cf. steinitzi	15.08.23	Princess	2023-08-16	GeneAid, Swab Protocol	1.5 hour lysis - ON is better!	50	5.7	2.22	1.5							1.16	58	none
Ei150823PRS5	PQ347798	Echinoidea	Jacksonaster depressum	15.08.23	Princess	2023-08-10	GeneAid, Swab Protocol	1.5 hour lysis - ON is better!	50	0.9	-6.11	3.61							4.93	246.5	strong	successful	PQ347798	no	No Jacksonaster on Genbank; closest ID is Laganum fudsiyama
Ei150823PRS6		Holothuroidea	Bohadschia cf. steinitzi	15.08.23	Princess	2023-08-16	GeneAid, Swab Protocol	1.5 hour lysis - ON is better!	50	14.9	1.98	1.76							7.25	362.5	none
Ei150823PRS7	PQ463894	Holothuroidea	Bohadschia cf. steinitzi	15.08.23	Princess	2023-08-16	GeneAid, Swab Protocol	1.5 hour lysis - ON is better!	50	89	2.15	2.32							95	4750	strong	successful	PQ463894
Ei150823PRS10		Holothuroidea	Bohadschia cf. steinitzi	15.08.23	Princess	2023-08-16	GeneAid, Swab Protocol	1.5 hour lysis - ON is better!	50	2.4	2.72	2.69							Out of range	#VALUE!	none
Ei150823PRS11		Holothuroidea	Bohadschia cf. steinitzi	15.08.23	Princess	2023-08-16	GeneAid, Swab Protocol	1.5 hour lysis - ON is better!	50	45	1.85	2.25							142	7100	strong	successful		yes	Bohadschia sp. 2
Ei150823PRS12	PQ463895	Holothuroidea	Bohadschia cf. steinitzi	15.08.23	Princess	2023-08-16	GeneAid, Swab Protocol	1.5 hour lysis - ON is better!	50	13.9	2.12	2.34							2.64	132	none		PQ463895
Ei150823PRS14	PQ463896	Holothuroidea	Bohadschia cf. steinitzi	15.08.23	Princess	2023-08-16	GeneAid, Swab Protocol	1.5 hour lysis - ON is better!	50	45.1	1.85	1.38							17.5	875	strong	successful	PQ463896
Ei150823PRS15		Holothuroidea	Bohadschia cf. steinitzi	15.08.23	Princess	2023-08-16	GeneAid, Swab Protocol	1.5 hour lysis - ON is better!	50	27	1.96	1.51							18.6	930	none
Ei150823PRS17		Holothuroidea	Bohadschia cf. steinitzi	15.08.23	Princess	2023-08-16	GeneAid, Swab Protocol	1.5 hour lysis - ON is better!	50	12.7	1.7	1.47							4.74	237	weak	failed
Ei150823KIS20	PQ463949	Holothuroidea	Synaptula reciprocans	15.08.23	Kisoski	2023-08-16	GeneAid, Swab Protocol	1.5 hour lysis - ON is better!	50	-0.3	1.09	0.12							0.051	2.55	strong	successful	PQ463949	sorta	only 80% match to O. grisea
Ei150823KIS21		Holothuroidea		15.08.23	Kisoski	2023-08-16	GeneAid, Swab Protocol	1.5 hour lysis - ON is better!	50	0.9	-14.71	0.92							Out of range	#VALUE!	none
Ei3823SAT	PQ347802	Echinoidea	Parasalenia poehlii	03.08.23	Satil	2023-08-09	GeneAid, Swab Protocol	Overnight	60	1.54	0.87	-0.89							4.04	242.4	strong	successful	PQ347802
Ei110923Prs1	PQ463877	Holothuroidea	Bohadschia cf. steinitzi	11.09.23	Princess	2023-09-18	GeneAid, Swab Protocol	ON lysis	50-60	8.72	1.72	1.97	1						26.5	#VALUE!	strong	successful	PQ463877
Ei110923Prs2	PQ463879	Holothuroidea	Bohadschia cf. steinitzi	11.09.23	Princess	2023-09-18	GeneAid, Swab Protocol	There was only an Ei120923Prs2, so either wrong date or wrong sample name…	50-60	11.07	1.34	0.66	1						68.2	#VALUE!	strong	successful	PQ463879
Ei110923Prs3	PQ463880	Holothuroidea	Bohadschia cf. steinitzi	11.09.23	Princess	2023-09-18	GeneAid, Swab Protocol	ON lysis	50-60	16.79	1.7	2.66	1						89.5	#VALUE!	strong	successful	PQ463880
Ei110923Prs4	PQ463881	Holothuroidea	Bohadschia cf. steinitzi	11.09.23	Princess	2023-09-18	GeneAid, Swab Protocol	ON lysis	50-60	7.03	1.78	3.97	1						54	#VALUE!	strong	successful	PQ463881
Ei110923Prs5	PQ463882	Holothuroidea	Bohadschia cf. steinitzi	11.09.23	Princess	2023-09-18	GeneAid, Swab Protocol	ON lysis	50-60	6.06	1.35	1.99	1						39.3	#VALUE!	strong	successful	PQ463882
Ei110923Prs6	PQ463883	Holothuroidea	Bohadschia cf. steinitzi	11.09.23	Princess	2023-09-18	GeneAid, Swab Protocol	ON lysis	50-60	2.55	2.34	-3.76	1						6.43	#VALUE!	strong	successful	PQ463883	yes
Ei110923Prs7		Holothuroidea	Bohadschia cf. steinitzi	11.09.23	Princess	2023-09-14	GeneAid, Swab Protocol	ON lysis	50	4.16	0.88	0.48	1						Out of range	#VALUE!	none
Ei110923Prs15	PQ463874	Holothuroidea	Bohadschia cf. steinitzi	11.09.23	Princess	2023-09-14	GeneAid, Swab Protocol	ON lysis	50	14.44	1.08	0.22	1						8.96	448	strong	successful	PQ463874	yes	based on F seq only
Ei110923Prs17		Holothuroidea	Bohadschia cf. steinitzi	11.09.23	Princess	2023-09-14	GeneAid, Swab Protocol	ON lysis	50	10.9	1.63	1.52	1						12.7	635	weak	failed
Ei110923Prs18		Holothuroidea	Bohadschia cf. steinitzi	11.09.23	Princess	2023-09-14	GeneAid, Swab Protocol	ON lysis	50	15.53	1.68	2.31	1						116	5800	strong	successful
Ei110923Prs19	PQ463876	Holothuroidea	Bohadschia cf. steinitzi	11.09.23	Princess	2023-09-14	GeneAid, Swab Protocol	ON lysis	50	1.97	1.35	3.38	1						12.7	635	strong	successful	PQ463876	yes	based on R seq only
Ei110923Prs20	PQ463913	Holothuroidea	Holothuria leucospilota	11.09.23	Princess	2023-09-14	GeneAid, Swab Protocol	ON lysis	50	1.94	0.88	1.9	1						11.7	585	strong	successful	PQ463913	yes
Ei110923Prs21	PQ463878	Holothuroidea	Bohadschia cf. steinitzi	11.09.23	Princess	2023-09-14	GeneAid, Swab Protocol	ON lysis	50	14.45	1.65	3.14	1						106	5300	strong	successful	PQ463878
Ei110923OBS1	PQ200649	Asteroidea	Echinaster callosus	11.09.23	Observatory	2023-09-14	GeneAid, Swab Protocol	ON lysis	50	3.28	1.09	1.32	1						22.3	1115	strong	successful	PQ200649
Ei120923KIS1	PQ200640	Asteroidea	Astropecten sp.	12.09.23	Kisoski	2023-09-14	GeneAid, Swab Protocol	ON lysis	50	0.31	0.16	0.2	1						Out of range	#VALUE!	strong	successful	PQ200640
Ei120923KIS2	PQ200641	Asteroidea	Astropecten sp.	12.09.23	Kisoski	2023-09-14	GeneAid, Swab Protocol	ON lysis	50	1.67	0.67	1.01	1						0.081	4.05	strong	successful	PQ200641
Ei120923KIS4	PQ281806	Holothuroidea	Actinopyga bannwarthi	12.09.23	Kisoski				50											0	strong	successful	PQ281806
Ei120923Prs8	PQ463892	Holothuroidea	Bohadschia cf. steinitzi	12.09.23	Princess	2023-09-18	GeneAid, Swab Protocol	ON lysis	50	9.62	1.37	2.13	1						4.12	206	strong	successful	PQ463892
Ei120923Prs9	PQ463893	Holothuroidea	Bohadschia cf. steinitzi	12.09.23	Princess	2023-09-18	GeneAid, Swab Protocol	ON lysis	50	19.77	2.15	2.77	1						2.87	143.5	strong	successful	PQ463893
Ei120923Prs10		Holothuroidea	Bohadschia cf. steinitzi	12.09.23	Princess	2023-09-18	GeneAid, Swab Protocol	ON lysis	50				1							0	strong
Ei120923Prs11	PQ463884	Holothuroidea	Bohadschia cf. steinitzi	12.09.23	Princess	2023-09-18	GeneAid, Swab Protocol	ON lysis	50	2.31	1.28	0.84	1						1.48	74	strong	successful	PQ463884
Ei120923Prs12	PQ463885	Holothuroidea	Bohadschia cf. steinitzi	12.09.23	Princess	2023-09-14	GeneAid, Swab Protocol	ON lysis	50	4	1.39	3.69	1						14.4	720	strong	successful	PQ463885
Ei120923Prs13	PQ463886	Holothuroidea	Bohadschia cf. steinitzi	12.09.23	Princess	2023-09-14	GeneAid, Swab Protocol	ON lysis	50	22.12	1.98	2.35	1						168	8400	strong	successful	PQ463886
Ei120923Prs14	PQ463887	Holothuroidea	Bohadschia cf. steinitzi	12.09.23	Princess	2023-09-14	GeneAid, Swab Protocol	ON lysis	50	8.11	1.82	2.19	1						20.2	1010	strong	successful	PQ463887
Ei120923Prs16	PQ463888	Holothuroidea	Bohadschia cousteaui	12.09.23	Princess	2023-09-14	GeneAid, Swab Protocol	ON lysis	50	16.92	1.74	2.49	1						33	1650	strong	successful	PQ463888
Ei120923Prs24	PQ463889	Holothuroidea	Bohadschia cf. steinitzi	12.09.23	Princess	2023-09-14	GeneAid, Swab Protocol	ON lysis	50	20.55	1.86	2.19	1						17.7	885	strong	successful	PQ463889
Ei120923Prs25	PQ463890	Holothuroidea	Bohadschia cf. steinitzi	12.09.23	Princess	2023-09-14	GeneAid, Swab Protocol	ON lysis	50	38.23	1.98	2.15	1						9.21	460.5	strong	successful	PQ463890	yes
Ei120923Prs26	PQ463891	Holothuroidea	Bohadschia cf. steinitzi	12.09.23	Princess	2023-09-14	GeneAid, Swab Protocol	ON lysis	50	31.24	1.77	2.48	1						29.2	1460	strong	successful	PQ463891
Ei10823OBS1OP1	PQ200657	Ophiuroidea	Ophiocoma sp.	10.8.23	Observatory (indoors)	2023-09-14	GeneAid, Swab Protocol	ON lysis	50	3.84	2.03	2.43	1						0.26	13	strong	successful	PQ200657
Ei10823OBS1OP2	PQ200658	Ophiuroidea	Ophiomastix aff. macroplaca	10.8.23	Observatory (indoors)	2023-09-14	GeneAid, Swab Protocol	ON lysis	50	8.59	1.5	0.81	1						1.41	70.5	strong	successful	PQ200658	yes
Ei10823OBS1OP3	PQ200656	Ophiuroidea	Breviturma pica	10.8.23	Observatory (indoors)	2023-09-14	GeneAid, Swab Protocol	ON lysis	50	0.86	1.21	-7.65	1						0.436	21.8	strong	successful	PQ200656
Ei10823OBS1OP4		Ophiuroidea		10.8.23	Observatory (indoors)	2023-09-14	GeneAid, Swab Protocol	ON lysis	50	9.3	1.88	3.23	1						0.829	41.45	none
Ei10823OBSHO1	PQ463903	Holothuroidea	Holothuria atra	10.8.23	Observatory (indoors)	2023-09-18	GeneAid, Swab Protocol	ON lysis	50	49.22	1.86	2.46	1						37.5	1875	strong	successful	PQ463903
Ei10823OBSHO2	PQ463920	Holothuroidea	Holothuria aff. pervicax	10.8.23	Observatory (indoors)	2023-09-18	GeneAid, Swab Protocol	ON lysis	50	14.29	1.7	3.27	1						15.9	795	strong	successful	PQ463920
Ei10823OBSHO3	PQ463931	Holothuroidea	Stichopus sp. GoA2	10.8.23	Observatory (indoors)	2023-09-18	GeneAid, Swab Protocol	ON lysis	50	34.81	1.78	2.6	1						31	1550	strong	successful	PQ463931
H2124NR1	PQ463918	Holothuroidea	Holothuria nobilis	02.01.2024	Nature reserve	2024-01-23	GeneAid, Swab Protocol	ON Lysis	50	17.9	1.77	2.99	1						21.4	1070	strong	successful	PQ463918	yes
E3124TY1	PQ347797	Echinoidea	Irregularia sp.	03.01.2024	Tur Yam	2024-01-23	GeneAid, Swab Protocol	ON Lysis	50	7.84	1.65	10.65	1						4.88	244	strong	successful	PQ347797	no	We originally thought this was Brissopsis. BLAST doesn't match
H3124TY2	PQ281807	Holothuroidea	Actinopyga bannwarthi	03.01.2024	Tur Yam	2024-01-23	GeneAid, Swab Protocol	ON Lysis	50	10.81	1.91	3.71	1						8.11	405.5	strong	successful	PQ281807
H3124WT1	PQ463921	Holothuroidea	Holothuria aff. pervicax	03.01.2024	IUI water tables	2024-01-23	GeneAid, Swab Protocol	ON Lysis	50	56.18	1.85	2.32	1						51	2550	strong	successful	PQ463921	yes
H3124WT3	PQ463919	Holothuroidea	Holothuria aff. notabilis	03.01.2024	IUI water tables	2024-01-23	GeneAid, Swab Protocol	ON Lysis	50	41.81	1.87	2.11	1						39.1	1955	strong	successful	PQ463919	yes
H3124WT5		Actinaria	Edwardsianthus gilbertensis	03.01.2024	IUI water tables	2024-01-23	GeneAid, Swab Protocol	ON Lysis	50	62.6	1.94	2.58	1						49.7	2485	strong	successful		yes
A3124PRS1	PQ200652	Asteroidea	Mithrodia clavigera	03.01.2024	Princess	2024-01-23	GeneAid, Swab Protocol	ON Lysis	50	-0.97	2.29	0.52	1						0.217	10.85	strong	successful	PQ200652	yes
E3124PR2		Echinoidea	Heterocentrotus mamillatus	03.01.2024	Princess	2024-01-23	GeneAid, Swab Protocol	ON Lysis	50	3.84	1.86	-24	1						2.8	140	none
OP7124WT1	PQ200659	Ophiuroidea	Ophionoreis aff. porrecta	07.01.2024	IUI water tables	2024-01-23	GeneAid, Swab Protocol	ON Lysis	50	2.85	1.56	-3.84	1						4.02	201	strong	successful	PQ200659	yes	BLAST got many results, 92% close to Ophionereis porrecta
H7124WT2	PQ281808	Holothuroidea	Actinopyga bannwarthi	07.01.2024	IUI water tables	2024-01-23	GeneAid, Swab Protocol	ON Lysis	50	72.62	1.89	2.08	1						46.3	2315	strong	successful	PQ281808	yes
H7124WT3	PQ463922	Holothuroidea	Holothuria aff. Pervicax	07.01.2024	IUI water tables	2024-01-23	GeneAid, Swab Protocol	ON Lysis	50	28.71	1.82	2.74	1						25.3	1265	strong	successful	PQ463922	yes
H7124WT4	PQ281809	Holothuroidea	Actinopyga bannwarthi	07.01.2024	IUI water tables	2024-01-23	GeneAid, Swab Protocol	ON Lysis	50	35.84	1.91	2.03	1						6.16	308	strong	successful	PQ281809	yes
H7124WT5		Holothuroidea		07.01.2024	IUI water tables	2024-01-23	GeneAid, Swab Protocol	ON Lysis	50	1.18	0.66	0.11	1						0.075	3.75	strong	failed
H7124WT6	PQ463932	Holothuroidea	Stichopus sp. GoA2	07.01.2024	IUI water tables	2024-01-23	GeneAid, Swab Protocol	ON Lysis	50	17.58	2.15	2.86	1						18.8	940	strong	successful	PQ463932	yes	Top BLAST mastched: S. ocellatus or S. vastus… not horrens etc
E31124IUI1	PQ347804	Echinoidea	Prionocidaris baculosa	31.1.2024	IUI	2024-03-18	GeneAid, Swab Protocol	ON Lysis	50	11.52	1.3	1.1							0.919	45.95	strong	successful	PQ347804
H31124IUI2	PQ463916	Holothuroidea	Holothuria leucospilota	31.1.2024	IUI	2024-03-18	GeneAid, Swab Protocol	ON Lysis	50	3.92	1.48	11.4							36.5	1825	strong	successful	PQ463916	yes
H31124IUI3	PQ463939	Holothuroidea	Stichopus cf. pseudohorrens	31.1.2024	IUI	2024-03-18	GeneAid, Swab Protocol	ON Lysis	50	63.95	1.73	2.09							3.44	172	strong	successful	PQ463939
H28224IUIWT1		Holothuroidea		28.2.2024	IUI water tables	2024-04-15				0.62	0.87	-1.21							0.077	0	none
C10324MIG1		Octocorallia	Sinularia eilatensis	10.3.2024	Migdalor	2024-03-18	GeneAid, Swab Protocol	ON Lysis	50	11.48	1.76	3.35							1.56	78	strong	failed
C10324MIG2		Hexacorallia	Acropora sp.	10.3.2024	Migdalor	2024-03-18	GeneAid, Swab Protocol	ON Lysis	50	4.12	1.32	-61.8							2.15	107.5	strong	successful		yes	two 100% matches of diff. species
H10324IUI3	PQ463937	Holothuroidea	Stichopus sp. GoA3	10.3.2024	IUI	2024-03-18	GeneAid, Swab Protocol	ON Lysis	50	26.78	1.88	2.27							3.6	180	strong	successful	PQ463937
C10324MIG4		Hexacorallia	Platygyra sp.	10.3.2024	Migdalor	2024-03-18	GeneAid, Swab Protocol	ON Lysis	50	9.28	1.96	1.63							4.49	224.5	weak	failed
C10324MIG5		Octocorallia	Litophyton sp.	10.3.2024	Migdalor	2024-03-18	GeneAid, Swab Protocol	ON Lysis	50	14.29	1.83	3.27							20.4	1020	strong	successful
A10324MIG6	PQ200651	Asteroidea	Leiaster leachi	10.3.2024	Migdalor	2024-03-18	GeneAid, Swab Protocol	ON Lysis	50	4.14	2.15	2.13							0.342	17.1	strong	successful	PQ200651	yes
E10324MIG7		Echinoidea	Heterocentrotus mamillatus	10.3.2024	Migdalor	2024-03-18	GeneAid, Swab Protocol	ON Lysis	50	0.09	0.16	-0.69							1.12	56	none
C10324MIG8		Hexacorallia	Stylophora pistillata	10.3.2024	Migdalor	2024-03-18	GeneAid, Swab Protocol	ON Lysis	50	9.05	1.78	3.88							2.31	115.5	strong	successful		yes	seqs not great quality but good enough
C10324MIG9		Hexacorallia	Hydnophora exesa	10.3.2024	Migdalor	2024-03-18	GeneAid, Swab Protocol	ON Lysis	50	64.36	1.9	2.33							34.6	1730	strong	successful		yes
C10324MIG10		Hydrozoa	Millepora sp.	10.3.2024	Migdalor	2024-03-18	GeneAid, Swab Protocol	ON Lysis	50	0.08	-0.48	0.34							1.39	69.5	none
A11324IUI1	PQ200639	Asteroidea	Astropecten sp.	11.3.2024	IUI	2024-03-18	GeneAid, Swab Protocol	ON Lysis	50	5.44	1.54	2.6							0.244	12.2	strong	successful	PQ200639	yes
H11324IUI2	PQ463938	Holothuroidea	Stichopus sp. GoA3	11.3.2024	IUI	2024-03-18	GeneAid, Swab Protocol	ON Lysis	50	0.36	0.48	-0.5							3.74	187	strong	successful	PQ463938	yes
H11324IUI3	PQ463915	Holothuroidea	Holothuria leucospilota	11.3.2024	IUI	2024-03-18	GeneAid, Swab Protocol	ON Lysis	50	9.62	1.37	0.66							0.299	14.95	strong	successful	PQ463915	yes
H11324IUI4	PQ463909	Holothuroidea	Holothuria fuscogilva	11.3.2024	IUI	2024-03-18	GeneAid, Swab Protocol	ON Lysis	50	40.76	1.85	2.28							47.6	2380	strong	successful	PQ463909	yes
C11324IUIWT1		Octocorallia	Asparagopsis taxiformis	11.3.2024	IUI water tables	2024-03-18	GeneAid, Swab Protocol	ON Lysis	50	4.52	1.99	5.12							6.03	301.5	strong	successful		no	thought I was swabbing a Xenia but got this
H11324IUIWT2	PQ463952	Holothuroidea	Opheodesoma cf. grisea	11.3.2024	IUI water tables	2024-03-18	GeneAid, Swab Protocol	ON Lysis	50	2.38	2.4	2.23							0.36	18	strong	successful	PQ463952	no
H11324IUI5	PQ463951	Holothuroidea	Synaptula reciprocans	11.3.2024	IUI	2024-03-18	GeneAid, Swab Protocol	ON Lysis	50	0.9	0.8	-1.12							2.85	142.5	strong	successful	PQ463951	no	only 2 S. reciprocans on Genbank; doesn't match either
C11324IUI4		Hexacorallia	Pocillophora damicornis	11.3.2024	IUI	2024-03-18	GeneAid, Swab Protocol	ON Lysis	50	43.56	2.03	2.71							11.3	565	strong	successful		yes
C12324Mig2		Hexacorallia	Pocillophora damicornis	12.3.2024	Migdalor	2024-03-18	GeneAid, Swab Protocol	ON Lysis	50	6.51	1.81	2.05							6.57	328.5	weak	failed
C12324Mig3		Hexacorallia	Stylophora sp.	12.3.2024	Migdalor	2024-03-18	GeneAid, Swab Protocol	ON Lysis	50	6.18	1.42	0.85							26.2	1310	strong	successful		yes	not great sequences
C12324Mig5		Octocorallia	Sinularia eilatensis	12.3.2024	Migdalor	2024-03-18	GeneAid, Swab Protocol	ON Lysis	50	15.17	2	2.18							2.27	113.5	strong	successful		yes	got other Sinularia sp.
C12324Mig6		Hexacorallia	Platygyra sp.	12.3.2024	Migdalor	2024-03-18	GeneAid, Swab Protocol	ON Lysis	50	2.27	1.92	0.34							10.4	520	none
C12324Mig7		Hydrozoa	Millepora sp.	12.3.2024	Migdalor	2024-03-18	GeneAid, Swab Protocol	ON Lysis	50	1.37	6.15	-0.99							4.75	237.5	weak
C12324Mig12		Hexacorallia	Acropora sp.	12.3.2024	Migdalor	2024-03-18	GeneAid, Swab Protocol	ON Lysis	50	3.46	1.56	1.66							56	2800	strong	failed
C12324Mig13		Hexacorallia	Hydnophora exesa	12.3.2024	Migdalor	2024-03-18	GeneAid, Swab Protocol	ON Lysis	50	39.61	1.96	2.37							1.01	50.5	strong	successful		yes	nested within other sample (same ind.)
T1_RNA_F		Echinoidea	Tripneustes gratilla elatensis	12.3.2024	IUI water tables	2024-04-15	GeneAid, Swab Protocol	ON Lysis	50	4.23	2.42	10.19	1						2.92	146	strong
T1_ETOH_F		Echinoidea	Tripneustes gratilla elatensis	12.3.2024	IUI water tables	2024-04-15	GeneAid, Swab Protocol	ON Lysis	50	27.33	1.95	2.66	1						18.1	905	strong
T2_RNA_F		Echinoidea	Tripneustes gratilla elatensis	12.3.2024	IUI water tables	2024-04-15	GeneAid, Swab Protocol	ON Lysis	50	9.29	1.81	3.07	1						6.94	347	strong
T2_ETOH_F		Echinoidea	Tripneustes gratilla elatensis	12.3.2024	IUI water tables	2024-04-15	GeneAid, Swab Protocol	ON Lysis	50	29.43	2.02	2.77	1						18.9	945	strong
T3_RNA_F		Echinoidea	Tripneustes gratilla elatensis	12.3.2024	IUI water tables	2024-04-15	GeneAid, Swab Protocol	ON Lysis	50	4.78	2.35	1.53	1						5.16	258	strong
T3_ETOH_F		Echinoidea	Tripneustes gratilla elatensis	12.3.2024	IUI water tables	2024-04-15	GeneAid, Swab Protocol	ON Lysis	50	24.37	1.81	2.79	1						15.1	755	strong
T4_RNA_RT		Echinoidea	Tripneustes gratilla elatensis	12.3.2024	IUI water tables	2024-04-15	GeneAid, Swab Protocol	ON Lysis	50	4.35	1.7	4.33	1						3.79	189.5	strong
T4_ETOH_RT		Echinoidea	Tripneustes gratilla elatensis	12.3.2024	IUI water tables	2024-04-15	GeneAid, Swab Protocol	ON Lysis	50	19.66	1.86	2.45	1						13.1	655	strong
T5_RNA_RT		Echinoidea	Tripneustes gratilla elatensis	12.3.2024	IUI water tables	2024-04-15	GeneAid, Swab Protocol	ON Lysis	50	11.97	1.84	2.68	1						6.77	338.5	strong
T5_ETOH_RT		Echinoidea	Tripneustes gratilla elatensis	12.3.2024	IUI water tables	2024-04-15	GeneAid, Swab Protocol	ON Lysis	50	21.36	1.99	3.19	1						12.8	640	strong
H12324NR1		Holothuroidea	Actinopyga bannwarthi	12.3.2024	Nature reserve	2024-04-15	GeneAid, Swab Protocol	ON Lysis	50	93.15	1.85	2.34	1						14.9	745	strong	failed
H150424IUIWT1	PQ281810	Holothuroidea	Actinopyga bannwarthi	15.04.2024	IUI water tables	2024-05-07	GeneAid, Swab Protocol	ON Lysis	50	88.58	1.94	2.43	1						44.5	2225	strong	successful	PQ281810
H150424IUIWT2		Holothuroidea	Holothuria aff. pervicax	15.04.2024	IUI water tables	2024-05-07	GeneAid, Swab Protocol	ON Lysis	50	10.6	1.83	1.29	1							0	none
H150424IUIWT3		Holothuroidea	Holothuria aff. albiventer	15.04.2024	IUI water tables	2024-05-07	GeneAid, Swab Protocol	ON Lysis	50	0.35	0.37	-0.43	1							0	none
E160624katza1		Echinoidea	Diadema setosum	16.06.2024	Katza				50											0
E160624katza2		Echinoidea	Diadema setosum	16.06.2024	Katza				50											0
E160624Herods1		Echinoidea	Diadema setosum	16.06.2024	Herods				50											0
E160624Herods2		Echinoidea	Diadema setosum	16.06.2024	Herods				50											0
E160624Herods3		Echinoidea	Diadema setosum	16.06.2024	Herods				50											0
E160624Herods4		Echinoidea	Diadema setosum	16.06.2024	Herods				50											0
E160624Herods5		Echinoidea	Diadema setosum	16.06.2024	Herods				50											0
E160624Herods6		Echinoidea	Diadema setosum	16.06.2024	Herods				50											0
E160624Herods7		Echinoidea	Diadema setosum	16.06.2024	Herods				50											0
E170624DKL1		Echinoidea	Diadema setosum	17.06.2024	Dekel				50											0
H170624DKL2	PQ570936	Holothuroidea	Opheodesoma cf. grisea	17.06.2024	Dekel				50										2.47	123.5	strong	successful	PQ570936
A160624KATZA1		Asteroidea	Fromia ghardaqana	16.06.2024	Katza	2024-06-24			50										0.266	13.3	strong
E160624NR1	PQ570933	Echinoidea	Heterocentrotus mamillatus	16.06.2024	Nature reserve	2024-06-24			50											0	weak	successful	PQ570933
E180624OBS1	PQ570939	Echinoidea	Prionocidaris baculosa	18.06.2024	Observatory (indoors)	2024-06-24			50										6.2	310	strong	successful	PQ570939
E180624OBS2	PQ570940	Echinoidea	Prionocidaris baculosa	18.06.2024	Observatory (indoors)	2024-06-24			50										22.5	1125	strong	successful	PQ570940
A180624OBS5		Asteroidea	Choriaster granulatus	18.06.2024	Observatory (indoors)	2024-06-24			50										1.82	91	strong
A180624OBS6		Asteroidea	Culcita coriacea	18.06.2024	Observatory (indoors)	2024-06-24			50										0.408	20.4	weak
E180624OBS7	PQ570941	Echinoidea	Prionocidaris baculosa	18.06.2024	Observatory (indoors)	Yamit			50											0	strong	successful	PQ570941
A180624OBS8		Asteroidea	Acanthaster benziei	18.06.2024	Observatory (indoors)	2024-06-24			50											0	strong	successful
E180624OBS9	PQ570942	Echinoidea	Prionocidaris baculosa	18.06.2024	Observatory (indoors)	Yamit			50											0	strong	successful	PQ570942
H180624WT1	PQ570927	Holothuroidea	Actinopyga bannwarthi	18.06.2024	IUI water tables	2024-06-24			50										22.5	1125	strong	successful	PQ570927
H180624PRS1		Holothuroidea	Bohadschia sp.	18.06.2024	Princess	2024-06-24			50										52	2600	strong
E180624PRS2		Echinoidea	Diadema setosum	18.06.2024	Princess	2024-06-24			50										4.85	242.5	strong
H180624PRS3	PQ463924	Holothuroidea	Holothuria aff. impatiens	18.06.2024	Princess	2024-06-24			50										Out of range	#VALUE!	strong	successful	PQ463924
A180624PRS4	PQ570929	Asteroidea	Fromia ghardaqana	18.06.2024	Princess	2024-06-24			50										0.1	5	strong	successful	PQ570929
H190624KIS3	PQ463959	Holothuroidea	Opheodesoma cf. grisea	19.06.24	Kisoski	2024-06-24	GeneAid, Swab Protocol	ON lysis	50										0.592	29.6	strong	successful	PQ463959	near O. grisea
H190624KIS4	PQ463960	Holothuroidea	Opheodesoma cf. grisea	19.06.24	Kisoski	2024-06-24	GeneAid, Swab Protocol	ON lysis	50										Out of range	#VALUE!	strong	successful	PQ463960	near O. grisea
H190624KIS5	PQ463956	Holothuroidea	Opheodesoma cf. grisea	19.06.24	Kisoski	2024-06-24	GeneAid, Swab Protocol	ON lysis	50										1.1	55	strong	successful	PQ463956	near O. grisea
H190624KIS6	PQ463957	Holothuroidea	Opheodesoma cf. grisea	19.06.24	Kisoski	2024-06-24	GeneAid, Swab Protocol	ON lysis	50										0.122	6.1	strong	successful	PQ463957	near O. grisea
H190624KIS7	PQ463958	Holothuroidea	Opheodesoma cf. grisea	19.06.24	Kisoski	2024-06-24	GeneAid, Swab Protocol	ON lysis	50										0.346	17.3	strong	successful	PQ463958	near O. grisea
A190624KIS8		Asteroidea	Leiaster leachi	19.06.24	Kisoski	2024-06-24	GeneAid, Swab Protocol	ON lysis	50										4.71	235.5	strong
H190624KIS9	PQ463950	Holothuroidea	Opheodesoma cf. grisea	19.06.24	Kisoski	2024-06-24	GeneAid, Swab Protocol	ON lysis	50										0.077	3.85	strong	successful	PQ463950	near O. grisea
E190624KIS10		Echinoidea	Diadema setosum	19.06.24	Kisoski				50											0
H190624KIS11	PQ463953	Holothuroidea	Synaptula reciprocans	19.06.24	Kisoski	2024-06-24	GeneAid, Swab Protocol	ON lysis	50										1.51	75.5	strong	successful	PQ463953	ish
H190624KIS12	PQ463954	Holothuroidea	Synaptula reciprocans	19.06.24	Kisoski	2024-06-24	GeneAid, Swab Protocol	ON lysis	50										0.137	6.85	strong	successful	PQ463954
H190624WT2	PQ463944	Holothuroidea	Stichopus sp. GoA2	19.06.24	IUI water tables	2024-06-24	GeneAid, Swab Protocol	ON lysis	50											0	strong	successful	PQ463944
H190624WT3	PQ463925	Holothuroidea	Holothuria aff. albiventer	19.06.24	IUI water tables	2024-06-24	GeneAid, Swab Protocol	ON lysis	50											0	strong	successful	PQ463925		closest is H. spinifera
H190624WT4	PQ463926	Holothuroidea	Holothuria aff. albiventer	19.06.24	IUI water tables	2024-06-24	GeneAid, Swab Protocol	ON lysis	50											0	strong	successful	PQ463926		closest is H. spinifera
H190624WT5	PQ463945	Holothuroidea	Stichopus sp. GoA2	19.06.24	IUI water tables	2024-06-24	GeneAid, Swab Protocol	ON lysis	50											0	strong	successful	PQ463945
H180624OBS3	PQ463941	Holothuroidea	Stichopus sp. GoA3	18.06.24	Observatory (indoors)	2024-06-24	GeneAid, Swab Protocol	ON lysis	50											0	strong	successful	PQ463941	ish
H180624OBS4	PQ463942	Holothuroidea	Stichopus sp. GoA2	18.06.24	Observatory (indoors)	2024-06-24	GeneAid, Swab Protocol	ON lysis	50											0	strong	successful	PQ463942	ish
H090924OBS1	PQ570943	Holothuroidea	Stichopus cf. pseudohorrens	09.09.24	Observatory	2024-10-09	GeneAid, Swab Protocol	Omri	50											0	strong	successful	PQ570943
H180924IUI1		Holothuroidea	Holothuria nobilis	17.09.24	IUI	2024-10-09	GeneAid, Swab Protocol	Omri	50											0	none
H180924OBS1	PQ570937	Holothuroidea	Pearsonothuria graeffei	17.09.24	Observatory	2024-10-09	GeneAid, Swab Protocol	Omri	50											0	strong	successful	PQ570937
H180924IUI2	PQ570934	Holothuroidea	Holothuria atra	17.09.24	IUI	2024-10-09	GeneAid, Swab Protocol	Omri	50											0	strong	successful	PQ570934
EC_DJ_S6_21	PQ443046	Holothuroidea	Bohadschia cf. steinitzi	14.11.23	Kadda Dabali, Djibouti, Red Sea	Extracted														0	strong	successful	PQ443046
EC_DJ_S6_24	PQ443059	Asteroidea	Linckia multifora	14.11.23	Kadda Dabali, Djibouti, Red Sea	Extracted														0	strong	successful	PQ443059
EC_DJ_S6_25	PQ443060	Asteroidea	Linckia multifora	14.11.23	Kadda Dabali, Djibouti, Red Sea	Extracted														0	strong	successful	PQ443060
EC_DJ_S6_27	PQ443061	Asteroidea	Linckia multifora	14.11.23	Kadda Dabali, Djibouti, Red Sea	Extracted														0	strong	successful	PQ443061
EC_DJ_S6_31	PQ443051	Crinoidea	Dichrometra flagellata	14.11.23	Kadda Dabali, Djibouti, Red Sea	Extracted														0	strong	successful	PQ443051
EC_DJ_S6_33	PQ443069	Asteroidea	Linckia multifora	14.11.23	Kadda Dabali, Djibouti, Red Sea	Extracted														0	strong	successful	PQ443069
EC_DJ_S6_37	PQ449612	Echinoidea	Echinothrix calamaris	14.11.23	Kadda Dabali, Djibouti, Red Sea	Extracted														0	strong	successful	PQ449612
EC_DJ_S1_40	PQ443036	Asteroidea	Acanthaster benziei	17.11.23	Surcouffe, Djibouti, Red Sea	Extracted														0	strong	successful	PQ443036
EC_DJ_S1_48	PQ443037	Asteroidea	Acanthaster benziei	17.11.23	Surcouffe, Djibouti, Red Sea	Extracted														0	strong	successful	PQ443037
EC_DJ_S6_49	PQ443062	Asteroidea	Linckia multifora	14.11.23	Kadda Dabali, Djibouti, Red Sea	Extracted														0	strong	successful	PQ443062
EC_DJ_S6_50	PQ443063	Asteroidea	Linckia multifora	14.11.23	Kadda Dabali, Djibouti, Red Sea	Extracted														0	strong	successful	PQ443063
EC_DJ_S1_53	PQ443038	Asteroidea	Acanthaster benziei	17.11.23	Surcouffe, Djibouti, Red Sea	Extracted														0	strong	successful	PQ443038
EC_DJ_S6_54	PQ443064	Asteroidea	Linckia multifora	14.11.23	Kadda Dabali, Djibouti, Red Sea	Extracted														0	strong	successful	PQ443064
EC_DJ_S6_55	PQ443065	Asteroidea	Linckia multifora	14.11.23	Kadda Dabali, Djibouti, Red Sea	Extracted														0	strong	successful	PQ443065
EC_DJ_S1_56	PQ443070	Holothuroidea	Pearsonothuria graeffei	17.11.23	Surcouffe, Djibouti, Red Sea	Extracted														0	strong	successful	PQ443070
EC_DJ_S1_57	PQ443039	Asteroidea	Acanthaster benziei	17.11.23	Surcouffe, Djibouti, Red Sea	Extracted														0	strong	successful	PQ443039
EC_DJ_S6_57	PQ443066	Asteroidea	Linckia multifora	14.11.23	Kadda Dabali, Djibouti, Red Sea	Extracted														0	strong	successful	PQ443066
EC_DJ_S6_59	PQ443055	Holothuroidea	Euapta godeffroyi	14.11.23	Kadda Dabali, Djibouti, Red Sea	Extracted														0	strong	successful	PQ443055
EC_DJ_S6_61_2	PQ443054	Echinoidea	Echinothrix calamaris	14.11.23	Kadda Dabali, Djibouti, Red Sea	Extracted														0	strong	successful	PQ443054
EC_DJ_S6_61		Echinoidea	Diadema setosum	14.11.23	Kadda Dabali, Djibouti, Red Sea	Extracted														0	weak	failed
EC_DJ_S6_62	PQ443067	Asteroidea	Linckia multifora	14.11.23	Kadda Dabali, Djibouti, Red Sea	Extracted														0	strong	successful	PQ443067
EC_DJ_S6_63	PQ443068	Asteroidea	Linckia multifora	14.11.23	Kadda Dabali, Djibouti, Red Sea	Extracted														0	strong	successful	PQ443068
EC_DJ_S6_64	PQ443047	Echinoidea	Diadema savignyi	14.11.23	Kadda Dabali, Djibouti, Red Sea	Extracted														0	strong	successful	PQ443047
EC_DJ_S6_65	PQ443040	Asteroidea	Linckia multifora	14.11.23	Kadda Dabali, Djibouti, Red Sea	Extracted														0	strong	successful	PQ443040
EC_DJ_S6_66	PQ443056	Asteroidea	Linckia multifora	14.11.23	Kadda Dabali, Djibouti, Red Sea	Extracted														0	strong	successful	PQ443056
EC_DJ_S6_67	PQ449610	Echinoidea	Echinothrix calamaris	14.11.23	Kadda Dabali, Djibouti, Red Sea	Extracted														0	strong	successful	PQ449610
EC_DJ_S6_68	PQ443052	Crinoidea	Dichrometra palmata	14.11.23	Kadda Dabali, Djibouti, Red Sea	Extracted														0	strong	successful	PQ443052
EC_DJ_S6_69	PQ443049	Echinoidea	Diadema setosum	14.11.23	Kadda Dabali, Djibouti, Red Sea	Extracted														0	strong	successful	PQ443049
EC_DJ_S1_70	PQ443041	Asteroidea	Acanthaster benziei	17.11.23	Surcouffe, Djibouti, Red Sea	Extracted														0	strong	successful	PQ443041
EC_DJ_S6_70	PQ443057	Asteroidea	Fromia ghardaqana	14.11.23	Kadda Dabali, Djibouti, Red Sea	Extracted														0	strong	successful	PQ443057
EC_DJ_S6_72	PQ449611	Echinoidea	Echinothrix calamaris	14.11.23	Kadda Dabali, Djibouti, Red Sea	Extracted														0	strong	successful	PQ449611
EC_DJ_S6_73	PQ443050	Echinoidea	Diadema setosum	14.11.23	Kadda Dabali, Djibouti, Red Sea	Extracted														0	strong	successful	PQ443050
EC_DJ_S6_74	PQ443043	Asteroidea	Acanthaster benziei	14.11.23	Kadda Dabali, Djibouti, Red Sea	Extracted														0	strong	successful	PQ443043
EC_DJ_S1_77		Asteroidea	Acanthaster benziei	17.11.23	Surcouffe, Djibouti, Red Sea	Extracted														0	strong	failed
EC_DJ_S6_81	PQ443048	Echinoidea	Diadema savignyi	14.11.23	Kadda Dabali, Djibouti, Red Sea	Extracted														0	strong	successful	PQ443048
EC_DJ_S1_82	PQ443071	Holothuroidea	Pearsonothuria graeffei	17.11.23	Surcouffe, Djibouti, Red Sea	Extracted														0	strong	successful	PQ443071
EC_DJ_S1_86	PQ443042	Asteroidea	Acanthaster benziei	17.11.23	Surcouffe, Djibouti, Red Sea	Extracted														0	strong	successful	PQ443042
H260924WT1	PQ570944	Holothuroidea	Stichopus sp. GoA2	26.09.24	IUI water tables	2024-10-09	GeneAid, Swab Protocol	Omri												0	strong	successful	PQ570944
A090624WT1	PQ443044	Asteroidea	Aquilonastra yairi	09.09.24	IUI water tables	2024-07-27	GeneAid	Lisa												0	strong	successful	PQ443044
A090624WT2	PQ443045	Asteroidea	Aquilonastra yairi	09.09.24	IUI water tables	2024-07-27	GeneAid	Lisa												0	strong	successful	PQ443045
A230524D1	PQ443058	Asteroidea	Fromia ghardaqana	23.05.24	Mashraba, Dahab, Egypt	2024-07-27	GeneAid	Lisa												0	strong	successful	PQ443058
E230524D2	PQ443053	Echinoidea	Echinometra sp. EZ	23.05.24	Mashraba, Dahab, Egypt	2024-07-27	GeneAid	Lisa												0	strong	successful	PQ443053
E230524D3	PQ443073	Echinoidea	Phyllacanthus imperialis	23.05.24	Mashraba, Dahab, Egypt	2024-07-27	GeneAid	Lisa												0	strong	successful	PQ443073
E230524D4		Echinoidea	Heterocentrotus mamillatus	23.05.24	Mashraba, Dahab, Egypt	2024-07-27	GeneAid	Lisa												0	strong	successful
E230524D5	PQ443072	Echinoidea	Phyllacanthus imperialis	23.05.24	Mashraba, Dahab, Egypt	2024-07-27	GeneAid	Lisa												0	strong	successful	PQ443072
H280824WT1	PQ570935	Holothuroidea	Holothuria difficillis	28.08.24	IUI water tables	2024-10-09	GeneAid	Omri												0	strong	successful	PQ570935
E160624NR2	PQ570938	Echinoidea	Phyllacanthus imperialis	16.06.2024	Nature reserve	2024-10-09	GeneAid	Omri												0	strong	successful	PQ570938
Mai2		Teleostei	Scarus Psittacus	04.06.2024	North beach	2024-06-24	GeneAid		50											0	strong	successful
Mai3		Teleostei	Scarus fuscopurpureus	04.06.2024	North beach	2024-06-24	GeneAid		50											0	strong	successful
Mai4		Teleostei	Scarus fuscopurpureus	04.06.2024	North beach	2024-06-24	GeneAid		50											0	strong	successful
Mai5		Teleostei	Scarus Psittacus	04.06.2024	North beach	2024-06-24	GeneAid		50											0	strong	successful
																§
