# Supplementary material for: Non‐Invasive Underwater DNA Sampling Illuminates Red Sea Echinoderm Diversity
Source: Mol Ecol Resour. 2025 Oct 14;26(1):e70059. doi: 10.1111/1755-0998.70059 (PMC12627914; doi:10.1111/1755-0998.70059)
Supplement: Supplementary file 3 — Table S2: men70059‐sup‐0003‐TableS2.xlsx. [file MEN-26-e70059-s001.xlsx]

## Sheet: Sheet1
Accession number	Species name	Isolate/Voucher	Location sampled	Reference
Asteroidea
PQ200634	Acanthaster benziei	12A_20.6.23	Eilat, Red Sea	Current study
PQ200635	Acanthaster benziei	29A	Eilat, Red Sea	Current study
PQ200636	Acanthaster benziei	30A	Eilat, Red Sea	Current study
PQ200637	Acanthaster benziei	33AB	Eilat, Red Sea	Current study
PQ200638	Aquilonastra yairi	2A	Eilat, Red Sea	Current study
PQ200639	Astropecten sp.	A11324IUI1	Eilat, Red Sea	Current study
PQ200640	Astropecten sp.	Ei120923KIS1	Eilat, Red Sea	Current study
PQ200641	Astropecten sp.	Ei120923KIS2	Eilat, Red Sea	Current study
PQ200642	Choriaster granulatus	35AB	Eilat, Red Sea	Current study
PQ200643	Culcita coriacea	32A	Eilat, Red Sea	Current study
PQ200644	Echinaster callosus	14A_23.7.23	Eilat, Red Sea	Current study
PQ200645	Echinaster callosus	16A	Eilat, Red Sea	Current study
PQ200646	Echinaster callosus	24A	Eilat, Red Sea	Current study
PQ200647	Echinaster callosus	5A	Eilat, Red Sea	Current study
PQ200648	Echinaster callosus	6A_24.7.23	Eilat, Red Sea	Current study
PQ200649	Echinaster callosus	Ei110923OBS1	Eilat, Red Sea	Current study
PQ200650	Culcita coriacea	10A_20.6.23	Eilat, Red Sea	Current study
PQ200651	Leiaster leachi	A10324MIG6	Eilat, Red Sea	Current study
PQ200652	Mithrodia clavigera	A3124PRS1	Eilat, Red Sea	Current study
PQ443036	Acanthaster benziei	EC_DJ_S1_40	Surcouffe, Djibouti, Red Sea	Current study
PQ443037	Acanthaster benziei	EC_DJ_S1_48	Surcouffe, Djibouti, Red Sea	Current study
PQ443038	Acanthaster benziei	EC_DJ_S1_53	Surcouffe, Djibouti, Red Sea	Current study
PQ443039	Acanthaster benziei	EC_DJ_S1_57	Surcouffe, Djibouti, Red Sea	Current study
PQ443040	Acanthaster benziei	EC_DJ_S6_65	Kadda Dabali, Djibouti, Red Sea	Current study
PQ443041	Acanthaster benziei	EC_DJ_S1_70	Surcouffe, Djibouti, Red Sea	Current study
PQ443042	Acanthaster benziei	EC_DJ_S1_86	Surcouffe, Djibouti, Red Sea	Current study
PQ443043	Acanthaster benziei	EC_DJ_S6_74	Kadda Dabali, Djibouti, Red Sea	Current study
PQ443044	Aquilonastra yairi	A090624WT1	Eilat, Red Sea	Current study
PQ443045	Aquilonastra yairi	A090624WT2	Eilat, Red Sea	Current study
PQ443056	Fromia ghardaqana	EC_DJ_S6_66	Kadda Dabali, Djibouti, Red Sea	Current study
PQ443057	Fromia ghardaqana	EC_DJ_S6_70	Kadda Dabali, Djibouti, Red Sea	Current study
PQ443058	Fromia ghardaqana	A230524D1	Dahab, Red Sea	Current study
PQ443059	Linckia multifora	EC_DJ_S6_24	Kadda Dabali, Djibouti, Red Sea	Current study
PQ443060	Linckia multifora	EC_DJ_S6_25	Kadda Dabali, Djibouti, Red Sea	Current study
PQ443061	Linckia multifora	EC_DJ_S6_27	Kadda Dabali, Djibouti, Red Sea	Current study
PQ443062	Linckia multifora	EC_DJ_S6_49	Kadda Dabali, Djibouti, Red Sea	Current study
PQ443063	Linckia multifora	EC_DJ_S6_50	Kadda Dabali, Djibouti, Red Sea	Current study
PQ443064	Linckia multifora	EC_DJ_S6_54	Kadda Dabali, Djibouti, Red Sea	Current study
PQ443065	Linckia multifora	EC_DJ_S6_55	Kadda Dabali, Djibouti, Red Sea	Current study
PQ443066	Linckia multifora	EC_DJ_S6_57	Kadda Dabali, Djibouti, Red Sea	Current study
PQ443067	Linckia multifora	EC_DJ_S6_62	Kadda Dabali, Djibouti, Red Sea	Current study
PQ443068	Linckia multifora	EC_DJ_S6_63	Kadda Dabali, Djibouti, Red Sea	Current study
PQ443069	Linckia multifora	EC_DJ_S6_33	Kadda Dabali, Djibouti, Red Sea	Current study
PQ570929	Fromia ghardaqana	A180624PRS4	Eilat, Red Sea	Current study
MT375422	Aquilonastra watersi	q4	Persian Gulf	Adeli et al., 2019
KU496265	Aquilonastra yairi	JOD_2071	Jordan, Red Sea	Al-Rshaidat et al. 2016
KU496267	Aquilonastra yairi	JOD_2076	Jordan, Red Sea	Al-Rshaidat et al. 2016
KU496272	Aquilonastra yairi	JOD_0620	Jordan, Red Sea	Al-Rshaidat et al. 2016
HF559434	Linckia laevigata	haplotype Hap_40	Philippines:Visayas	Alcazar and Kochzius, 2015
KC626180	Mithrodia bradleyi	ACAP125	Mexico: Isla San Diego	Bribiesca-Contreras et al., 2013
KC626181	Mithrodia clavigera	ACAP079	Mexico: Quintana Roo	Bribiesca-Contreras et al., 2013
KC626182	Mithrodia clavigera	ACAP062	Mexico: Quintana Roo	Bribiesca-Contreras et al., 2013
MT262519	Culcita novaeguineae	Unknown	Fiji	Collin et al., 2020a
FJ385779	Linckia laevigata	LL1	Indonesia	Crandall et al. 2008
FJ385795	Linckia laevigata	LL17	Indonesia	Crandall et al. 2008
FJ385856	Linckia laevigata	LL78	Indonesia	Crandall et al. 2008
KF834672	Linckia laevigata	LIZ_ET473	Lizard Island, Australia	Crandall et al., 2014
DQ451837	Linckia multifora	Lm Raro 6	Cook Islands: Rarotonga	Crawford and Crawford, 2007
DQ451839	Linckia multifora	Lm Raro 8	Cook Islands: Rarotonga	Crawford and Crawford, 2007
KT271491	Fromia monilis	Unknown	Australia	Doyle and Uthicke, 2015
JQ918225	Mithrodia clavigera	CAS:IZ:115525	Unknown	Foltz and Fatland, 2012
JQ918239	Fromia elegans	CAS:IZ:113501	Unknown	Foltz and Fatland, 2012
KP638303	Mithrodia clavigera	NCRB4	USA: Long Key, Florida	Galac et al. 2016
KP638304	Mithrodia clavigera	NCRB6	USA: Long Key, Florida	Galac et al. 2016
KP638325	Mithrodia clavigera	ICML-UNAM 2.515.0	Mexico	Galac et al. 2016
GU480533	Linckia multifora	NBE0177	Unknown	Hoareau and Boissin, 2010
GU480535	Linckia multifora	MAU0005	Unknown	Hoareau and Boissin, 2010
GU480541	Fromia milleporella	REU0403	Unknown	Hoareau and Boissin, 2010
GU480545	Fromia milleporella	REU0636	Unknown	Hoareau and Boissin, 2010
HQ967789	Fromia indica	OGL-E00777	Australia	International Barcode of Life (iBOL), 2011
OL877156	Astropecten polyacanthus	NSMK-MS-0025436	Unknown	Kim, 2021
OL877157	Astropecten polyacanthus	NSMK-MS-0025437	Unknown	Kim, 2021
OL877158	Astropecten polyacanthus	NSMK-MS-0025438	Unknown	Kim, 2021
LC771236	Choriaster granulatus	s1-BI-120515	Japan: Okinawa, Bisezaki	Kogure et al., 2023
LC771237	Choriaster granulatus	s2-BI-170701	Japan: Okinawa, Bisezaki	Kogure et al., 2023
LC771238	Culcita novaeguineae	Unknown	Japan: Okinawa, Bisezaki	Kogure et al., 2023
KT268121	Echinaster callosus	Ec1 A.saudita13479	Faransan Bank, Saudi Arabia	Lopes et al. 2016
KT268140	Echinaster purpureus	Oman4197	Saudi Arabia	Lopes et al. 2016
MW125448	Mithrodia clavigera	USNM:IZ:1448413	Atlantic Ocean: Gulf Stream off Fort Pierce	Pappalardo et al., 2021
MW277928	Aquilonastra anomala	UF:Invertebrate Zoology:18277	USA: Hawaii, Oahu, Kaneohe Bay	Paulay et al. 2020
OP897982	Choriaster granulatus	AB42609481	South Africa: KwaZulu-Natal	Sonet et al. 2022
OP898020	Echinaster purpureus	AB42609899	South Africa: KwaZulu-Natal	Sonet et al. 2022
OP898021	Echinaster purpureus	AB42609730	South Africa: KwaZulu-Natal	Sonet et al. 2022
OP898040	Fromia elegans	AB42608975	South Africa: KwaZulu-Natal	Sonet et al. 2022
OP898042	Fromia milleporella	AB42609726	South Africa: KwaZulu-Natal	Sonet et al. 2022
OP898105	Linckia laevigata	AB42609728	South Africa: KwaZulu-Natal	Sonet et al. 2022
FM174488	Acanthaster planci	SWA02	American Samoa:Swains Island	Vogler et al. 2008
FM174497	Acanthaster planci	MO2	French Polynesia:Moorea	Vogler et al. 2008
EU869940	Leiaster glaber	Ech247	Australia: Western Australia	Ward et al. 2008
AY370753	Aquilonastra anomala	SAM	Samoa	Waters et al. 2004
AY370754	Aquilonastra anomala	LHOWE	Lord Howe Island, Australia	Waters et al. 2004
AF187900	Linckia laevigata	Ll Phil2	Bolinao, Philippines	Williams, 2000
AF187926	Linckia multifora	Lm Guam	Guam	Williams, 2000
AF187927	Linckia multifora	Lm WA 1	Clerke Reef, Western Australia	Williams, 2000
AF187929	Linckia multifora	Lm WA3	Clerke Reef, Western Australia	Williams, 2000
AF187948	Fromia indica	Fi	Great Barrier Reef	Williams, 2000
OW970326	Acanthaster benziei	GW4202_holotype	Saudi Arabia: Red Sea	Woerheide, 2022
OW970327	Acanthaster benziei	GW4266	Saudi Arabia: Red Sea	Woerheide, 2022
MT375423	Aquilonastra watersi	q5	Persian Gulf	Adeli et al., 2019
MT375426	Aquilonastra watersi	q9	Persian Gulf	Adeli et al., 2019
LC771236	Choriaster granulatus	s1-BI-120515	Japan: Okinawa, Bisezaki	Kogure et al., 2023
KP638305	Mithrodia clavigera	NCRB7	USA: Long Key, Florida	Galac et al., 2016
Crinoidea
PQ165619	Stephanometra indica	16C_23.7.23	Eilat, Red Sea	Current study
PQ165620	Heterometra aff. africana	14C	Eilat, Red Sea	Current study
PQ165621	Heterometra aff. africana	11C_30.5.23	Eilat, Red Sea	Current study
PQ165622	Heterometra aff. africana	12C_23.7.23	Eilat, Red Sea	Current study
PQ165623	Dichrometra palmata	16C_20.6.23	Eilat, Red Sea	Current study
PQ165624	Dichrometra palmata	5C_20.6.23	Eilat, Red Sea	Current study
PQ165625	Dichrometra flagellata	21C	Eilat, Red Sea	Current study
PQ443051	Dichrometra flagellata	EC_DJ_S6_31	Kadda Dabali, Djibouti, Red Sea	Current study
PQ443052	Dichrometra palmata	EC_DJ_S6_68	Kadda Dabali, Djibouti, Red Sea	Current study
KR010314	Capillaster multiradiatus	MNHN:IE-2013-8163	Papua New Guinea: Madang	Summers et al., 2017
KR010318	Capillaster multiradiatus	UF:UF10632	Japan: Okinawa	Summers et al., 2017
KR010319	Capillaster multiradiatus	SIO:BIC:E6178	Indonesia: Raja Ampat	Summers et al., 2017
KJ874983	Capillaster sentosus	SIO:BIC:E5873	Philippines: Green Island	Summers et al., 2014b
KR010311	Capillaster sentosus	AM:J25424	East Timor: Dili	Summers et al., 2017
GQ913321	Colobometra perspinosa	Unknown	Australia: Queensland, Lizard Island	Lanterbecq et al., 2010
KM491785	Colobometra perspinosa	SIO:BIC:E6152	Indonesia: Raja Ampat	Summers et al., 2014a
OP897992	Comanthus wahlbergii	AB49103170	South Africa: KwaZulu-Natal	Sonet et al., 2022
KR010257	Comanthus wahlbergii	SIO:BIC:E6251	Indonesia: Raja Ampat	Summers et al., 2017
KR010259	Comanthus wahlbergii	MNHN:IE-2013-8042	Papua New Guinea: Madang	Summers et al., 2017
MW376010	Dichrometra flagellata	NSU-CRI210	Unknown	Taylor, 2020
MW376011	Dichrometra flagellata	SIO-E6273	Unknown	Taylor, 2020
MW376012	Dichrometra flagellata	RMS-2359	Unknown	Taylor, 2020
MW376013	Dichrometra flagellata	RMS-2367	Unknown	Taylor, 2020
MW376014	Dichrometra flagellata	RMS-2528	Unknown	Taylor, 2020
MW376020	Dichrometra flagellata	FMNH-12041	Unknown	Taylor, 2020
OM841732	Dichrometra palmata	DP1	Gujarat, India	Baroliya and Kundu, 2022
MW376045	Dichrometra palmata	FMNH-11399	Unknown	Taylor, 2020
MW376046	Dichrometra palmata	MNHN-8025	Unknown	Taylor, 2020
MW376055	Dichrometra palmata	FMNH-12162	Unknown	Taylor, 2020
MW376063	Dichrometra palmata	FMNH-9471	Unknown	Taylor, 2020
OP898008	Dichrometra palmata	AB42609719	South Africa: KwaZulu-Natal	Sonet et al., 2022
MW553907	Homalometra crenulata	TR0951	St. John's Island, Singapore	Foo et al., 2021
MW553908	Homalometra crenulata	TR2137	St. John's Island, Singapore	Foo et al., 2021
KC626554	Homalometra crenulata	ME74	Indian Ocean	Hemery et al., 2013
KC626572	Oligometra carpenteri	ME58	Indian Ocean	Hemery et al., 2013
OP898135	Oligometra serripinna	AB49103189	South Africa: KwaZulu-Natal	Sonet et al., 2022
OP898146	Oligometra serripinna	AB49142210	South Africa: KwaZulu-Natal	Sonet et al., 2022
GQ913320	Stephanometra indica	Unknown	Australia: Queensland, Lizard Island	Lanterbecq et al., 2010
GU327861	Stephanometra indica	SAM K1995	Unknown	Rouse et al., 2013
MW385404	Stephanometra indica	SIO-E5845	Unknown	Taylor et al., 2020
KM491776	Stephanometra indica	MNHN:IE-2013-8125	Papua New Guinea: Madang	Summers et al., 2014b
JX236085	Tropiometra carinata	BW10	Brazil	Torrence et al., 2012
JX236094	Tropiometra carinata	7562	Madagascar	Torrence et al., 2012
JX236095	Tropiometra carinata	REU-0064	Reunion	Torrence et al., 2012
OP898264	Tropiometra carinata	AB49103167	South Africa: KwaZulu-Natal	Sonet et al., 2022
Echinoidea
PQ347773	Asthenosoma marisrubri	Ei220321IUI1	Eilat, Red Sea	Current study
PQ347774	Astropyga radiata	Ec0002	Sri Lanka	Current study
PQ347775	Brissopsis sp.	4E_30.5.23	Eilat, Red Sea	Current study
PQ347776	Clypeaster humilis	Ei20315KIS3	Eilat, Red Sea	Current study
PQ347777	Clypeaster humilis	Ei20315KIS4	Eilat, Red Sea	Current study
PQ347778	Diadema setosum	35E	Eilat, Red Sea	Current study
PQ347779	Diadema setosum	37E	Eilat, Red Sea	Current study
PQ347780	Diadema setosum	38E	Eilat, Red Sea	Current study
PQ347781	Diadema setosum	39E	Eilat, Red Sea	Current study
PQ347782	Diadema setosum	40E	Eilat, Red Sea	Current study
PQ347783	Diadema setosum	44E	Eilat, Red Sea	Current study
PQ347784	Diadema setosum	DS6	Eilat, Red Sea	Current study
PQ347785	Diadema setosum	Ei091614IUI1	Eilat, Red Sea	Current study
PQ347786	Echinometra sp. EZ	10EZ_T	Eilat, Red Sea	Current study
PQ347787	Echinometra sp. EZ	5EZ_T	Eilat, Red Sea	Current study
PQ347788	Echinometra sp. EZ	7EZ_T	Eilat, Red Sea	Current study
PQ347789	Echinometra sp. EZ	8EZ_T	Eilat, Red Sea	Current study
PQ347790	Echinometra sp. EZ	9EZ_T	Eilat, Red Sea	Current study
PQ347791	Echinostrephus molaris	1E	Eilat, Red Sea	Current study
PQ347792	Echinothrix calamaris	Ei10315IUI14	Eilat, Red Sea	Current study
PQ347793	Echinothrix calamaris	JOMSS180214-2	Aqaba, Red Sea	Current study
PQ347794	Irregularia sp.	EiCO3	Eilat, Red Sea	Current study
PQ347795	Eucidaris metularia	6E	Eilat, Red Sea	Current study
PQ347796	Heterocentrotus mammillatus	Ei091220Princess1	Eilat, Red Sea	Current study
PQ347797	Irregularia sp.	E3124TY1	Eilat, Red Sea	Current study
PQ347798	Jacksonaster depressum	Ei150823Prs5	Eilat, Red Sea	Current study
PQ347799	Lovenia elongata	3E	Eilat, Red Sea	Current study
PQ347800	Lovenia elongata	Ei20315KIS1	Eilat, Red Sea	Current study
PQ347801	Lovenia elongata	Ei20315KIS2	Eilat, Red Sea	Current study
PQ347802	Parasalenia poehlii	Ei3823SAT	Eilat, Red Sea	Current study
PQ347803	Phyllacanthus imperialis	Ec1A	Eilat, Red Sea	Current study
PQ347804	Prionocidaris baculosa	E31124IUI1	Eilat, Red Sea	Current study
PQ347805	Tripneustes gratilla elatensis	1TG_T	Eilat, Red Sea	Current study
PQ347806	Tripneustes gratilla elatensis	2TG_T	Eilat, Red Sea	Current study
PQ347807	Tripneustes gratilla elatensis	3TG_T	Eilat, Red Sea	Current study
PQ347808	Tripneustes gratilla elatensis	4TG_T	Eilat, Red Sea	Current study
PQ347809	Tripneustes gratilla elatensis	5TG_T	Eilat, Red Sea	Current study
PQ347810	Tripneustes gratilla elatensis	OB#3	Aqaba, Red Sea	Current study
PQ443047	Diadema savignyi	EC_DJ_S6_64	Kadda Dabali, Djibouti, Red Sea	Current study
PQ443048	Diadema savignyi	EC_DJ_S6_81	Kadda Dabali, Djibouti, Red Sea	Current study
PQ443049	Diadema setosum	EC_DJ_S6_69	Kadda Dabali, Djibouti, Red Sea	Current study
PQ443050	Diadema setosum	EC_DJ_S6_73	Kadda Dabali, Djibouti, Red Sea	Current study
PQ443053	Echinometra sp. EZ	E230524D2	Dahab, Red Sea	Current study
PQ443054	Echinothrix calamaris	EC_DJ_S6_61*	Kadda Dabali, Djibouti, Red Sea	Current study
PQ443072	Phyllacanthus imperialis	E230524D5	Dahab, Red Sea	Current study
PQ443073	Phyllacanthus imperialis	E230524D3	Dahab, Red Sea	Current study
PQ449610	Echinothrix calamaris	EC_DJ_S6_67	Kadda Dabali, Djibouti, Red Sea	Current study
PQ449611	Echinothrix calamaris	EC_DJ_S6_72	Kadda Dabali, Djibouti, Red Sea	Current study
PQ449612	Echinothrix calamaris	EC_DJ_S6_37	Kadda Dabali, Djibouti, Red Sea	Current study
PQ570925	Asthenosoma marisrubri	Ei21315IUI5	Eilat, Red Sea	Current study
PQ570926	Asthenosoma marisrubri	Ei220321IUI2	Eilat, Red Sea	Current study
PQ570928	Diadema setosum	36E	Eilat, Red Sea	Current study
PQ570930	Heterocentrotus mamillatus	JOMSS181214_Ec15A	Aqaba, Red Sea	Current study
PQ570931	Heterocentrotus mamillatus	Ei091220Princess3	Eilat, Red Sea	Current study
PQ570932	Heterocentrotus mamillatus	Ei091220Princess2	Eilat, Red Sea	Current study
PQ570933	Heterocentrotus mamillatus	E160624NR1	Eilat, Red Sea	Current study
PQ570938	Phyllacanthus imperialis	E160624NR2	Eilat, Red Sea	Current study
PQ570939	Prionocidaris baculosa	E180624OBS1	Eilat, Red Sea	Current study
PQ570940	Prionocidaris baculosa	E180624OBS2	Eilat, Red Sea	Current study
PQ570941	Prionocidaris baculosa	E180624OBS7	Eilat, Red Sea	Current study
PQ570942	Prionocidaris baculosa	E180624OBS9	Eilat, Red Sea	Current study
JN259399	Asthenosoma sp. NZECA712-11	oa27	Australia	iBOL, 2011
OQ339141	Clypeaster reticulatus	NTUM-Inv-10070	Unknown	Lee et al., 2023
OP494354	Diadema africanum	SEQ_PT25	Spain: Canary Islands, La Palma, Puerto del Trigo	Guet et al., 2022
OP494553	Diadema africanum	SEQ_HT11	Spain: Canary Islands, El Hierro, Tacoron	Guet et al., 2022
OP494554	Diadema africanum	SEQ_HT10	Spain: Canary Islands, El Hierro, Tacoron	Guet et al., 2022
MN683900	Diadema antillarum	OADA0049	Panama: CARIBBEAN, GALETA POINT	Collin et al., 2020b
ON725136	Diadema antillarum	Unknown	Unknown	Majeske et al., 2022
KC626158	Diadema antillarum antillarum	ACAP009	Mexico: Quintana Roo	Bribiesca-Contreras et al., 2013
OR066928	Diadema paucispinum	LW7_Lu1	Indonesia: Molucca Sea, Luwuk	Vimono et al., 2023
OR066930	Diadema paucispinum	LKD80_Lan	Indonesia: Makassar Strait, Langkai	Vimono et al., 2023
OR066933	Diadema paucispinum	SBD10_Sa1	Indonesia: Andaman Sea, Sabang	Vimono et al., 2023
OP898001	Diadema savignyi	AB42608974	South Africa: KwaZulu-Natal	Sonet et al., 2022
OP898002	Diadema savignyi	AB42609967	South Africa: KwaZulu-Natal	Sonet et al., 2022
OP898003	Diadema savignyi	AB42608968	South Africa: KwaZulu-Natal	Sonet et al., 2022
OP898006	Diadema savignyi	AB42610230	South Africa: KwaZulu-Natal	Sonet et al., 2022
JQ341147	Diadema setosum	SY121346	South Korea: Jeju Island	Lee, 2011
KU496325	Diadema setosum	JOD_0484	Jordan: Red Sea	Al-Rshaidat et al., 2016
KU496327	Diadema setosum	JOD_0483	Jordan: Red Sea	Al-Rshaidat et al., 2016
MK296413	Diadema setosum	L19SET_JGLCO_AY	Unknown	Jompa et al., 2018
MN690257	Diadema setosum	IP0141	Singapore: Pulau Subar Laut	Ip et al., 2019
OQ339147	Echinodiscus bisperforatus	NTUM-Inv-10071	Unknown	Lee et al., 2023
JQ742945	Echinometra mathaei	SY120371	South Korea: Jeju Island	Lee and Shin, 2012
OP898027	Echinometra mathaei	AB42610219	South Africa: KwaZulu-Natal	Sonet et al., 2022
HQ967791	Echinometra mathaei	OGL-E00885	Australia	iBOL, 2011
LC194861	Echinometra mathaei	Khark St.7	Iran:Khark	Hosseini, 2016
MH685644	Echinometra sp. EZ RNK-2018	RNK-2018	United Arab Emirates	Ketchum et al., 2018
OR098272	Echinometra sp. ZE	SBE-13_Sa1	Indonesia: Andaman Sea, Sabang	Vimono et al., 2023
OR098273	Echinometra sp. ZE	EM305_Lo1	Indonesia: Lombok Strait, Mataram	Vimono et al., 2023
OR098283	Echinometra sp. ZE	E.2.7_Lo3	Indonesia: Lombok Strait, Tanjung Aan	Vimono et al., 2023
AJ639903	Echinoneus cyclostomus	Unknown	Unknown	Stockley et al., 2005
MW278134	Echinostrephus aciculatus	UF:Invertebrate Zoology:18294	USA: Hawaii, Oahu, Kaneohe Bay	Paulay et al., 2020
MW278181	Echinostrephus aciculatus	UF:Invertebrate Zoology:18300	USA: Hawaii, Oahu, Kaneohe Bay	Paulay et al., 2020
LC406296	Echinostrephus aciculatus	S334	Japan:Wakayama, Shirahama	Nakano et al., 2018
OP898031	Echinostrephus molaris	AB42609480	South Africa: KwaZulu-Natal	Sonet et al., 2022
OP898032	Echinostrephus molaris	AB42610197	South Africa: KwaZulu-Natal	Sonet et al., 2022
OP898033	Echinostrephus molaris	AB42609864	South Africa: KwaZulu-Natal	Sonet et al., 2022
GU480567	Echinothrix calamaris	BMAD0139	Unknown	Hoeareau and Boissin, 2010
MW278182	Echinothrix calamaris	UF:Invertebrate Zoology:18301	USA: Hawaii, Oahu, Kaneohe Bay	Paulay et al., 2020
MW278234	Echinothrix calamaris	UF:Invertebrate Zoology:18306	USA: Hawaii, Oahu, Kaneohe Bay	Paulay et al., 2020
MK609484	Echinothrix calamaris	KNZ-KUC07	Japan	Wakayama et a., 2019
MK751623	Echinothrix calamaris	ACOSTI-NIOT SU6	India	Yasmin et al., 2019
GU480568	Echinothrix diadema	REU3337	Unknown	Hoeareau and Boissin, 2010
MN683912	Echinothrix diadema	EDCI0125	France: Clipperton Island, Pacific (East)	Collin et al., 2020b
MN683913	Echinothrix diadema	EDCI0126	France: Clipperton Island, Pacific (East)	Collin et al., 2020b
MZ559460	Echinothrix diadema	USNM:1467337	Papua New Guinea: Milne Bay, Dobu Island	Plaisance et al., 2021
KU496332	Eucidaris metularia	JOD_0535	Jordan: Red Sea, Gulf of Aqaba, 1, ARMS 1	Al-Rshaidat et al., 2016
MW278270	Eucidaris metularia	UF:Invertebrate Zoology:18312	USA: Hawaii, Oahu, Kaneohe Bay	Paulay et al., 2020
MW278525	Heterocentrotus mammillatus	UF:Invertebrate Zoology:18346	USA: Hawaii, Oahu, Kaneohe Bay	Paulay et al., 2020
MW278712	Heterocentrotus mammillatus	UF:Invertebrate Zoology:18370	USA: Hawaii, Oahu, Kaneohe Bay	Paulay et al., 2020
KJ680292	Heterocentrotus mammillatus	Unknown	Guam	Jung et al., 2014
GU480563	Heterocentrotus trigonarius	REU0032-1	Unknown	Hoeareau and Boissin, 2010
GU480564	Heterocentrotus trigonarius	REU0032	Unknown	Hoeareau and Boissin, 2010
MW385388	Heterometra africana	FMNH-13644	Unknown	Taylor et al., 2020
MW385388	Heterometra africana	FMNH-13644	Unknown	Taylor et al., 2020
MW385389	Heterometra quinduplicava	OMNH-5369	Unknown	Taylor et al., 2020
MN683938	Lovenia cordiformis	PPPP0009	Panama: Pacific (East), Las Perlas	Collin et al., 2020b
AJ639914	Lovenia cordiformis	Unknown	Unknown	Stockley et al., 2005
MN683974	Metalia nobilis	MNPP0005	Panama: Pacific (East), Las Perlas	Collin et al., 2020b
MN683975	Metalia nobilis	MNPC0001	Panama: Pacific (East), Pacheca, Perlas	Collin et al., 2020b
AJ639915	Metalia spatagus	Unknown	Unknown	Stockley et al., 2005
OP898114	Microcyphus rousseaui	AB42609727	South Africa: KwaZulu-Natal	Sonet et al., 2022
MW278303	Nudechinus verruculatus	UF:Invertebrate Zoology:18324	USA: Hawaii, Oahu, Kaneohe Bay	Paulay et al., 2020
MW278678	Nudechinus verruculatus	UF:Invertebrate Zoology:18366	USA: Hawaii, Oahu, Kaneohe Bay	Paulay et al., 2020
OP898235	Phyllacanthus imperialis	AB42609739	South Africa: KwaZulu-Natal	Sonet et al., 2022
MK609482	Prionocidaris baculosa	KNZ-KMR05	Japan	Wakayama et a., 2019
MW147664	Stomopneustes variolaris	Unknown	China: HaiNan Province	Zhong, 2020
MW866567	Stomopneustes variolaris	ZSI/ANRC-M-24374	India	Sivaperuman et al., 2021
OP898242	Stomopneustes variolaris	AB42608984	South Africa: KwaZulu-Natal	Sonet et al., 2022
AF279195	Stomopneustes variolaris	146	Japan	Jeffery et al., 2003
MK084955	Toxopneustes pileolus	Toxo004	Tanzania: Kunduchi, Western Indian Ocean	Bronstein et al., 2019
JQ341159	Tripneustes gratilla	SY121365	South Korea: Jeju Island	Lee and Shin, 2012
MW278615	Tripneustes gratilla	UF:Invertebrate Zoology:18364	USA: Hawaii, Oahu, Kaneohe Bay	Paulay et al., 2020
MK609485	Tripneustes gratilla	KNZ-KUC16	Japan	Wakayama et a., 2019
KJ680294	Tripneustes gratilla	Unknown	Guam	Jung et al., 2014
KU314828	Tripneustes gratilla elatensis	RSEi2	Israel: Eilat, Gulf of Aqaba, Red Sea	Bronstein et al., 2016
KU314829	Tripneustes gratilla elatensis	RS7	Israel: Eilat, Gulf of Aqaba, Red Sea	Bronstein et al., 2016
KU314832	Tripneustes gratilla elatensis	RS8.3	Israel: Eilat, Gulf of Aqaba, Red Sea	Bronstein et al., 2016
KU314835	Tripneustes gratilla elatensis	RSJo2	Jordan: Aqaba, Gulf of Aqaba, Red Sea	Bronstein et al., 2016
KU314842	Tripneustes gratilla elatensis	RS10.1	Jordan: Aqaba, Gulf of Aqaba, Red Sea	Bronstein et al., 2016
KU314848	Tripneustes gratilla elatensis	RSEQ19	Egypt: El Moghar, El Quseir, Red Sea	Bronstein et al., 2016
Ophiuroidea
PQ200653	Ophiuroidea sp.	8OP	Eilat, Red Sea	Current study
PQ200654	Astroboa cf. nuda	20OP	Eilat, Red Sea	Current study
PQ200655	Astroboa cf. nuda	34OP	Eilat, Red Sea	Current study
PQ200656	Breviturma pica	Ei10823OBS1OP3	Eilat, Red Sea	Current study
PQ200657	Ophiocoma erinaceus	Ei10823OBS1OP1	Eilat, Red Sea	Current study
PQ200658	Ophiomastix aff. macroplaca	Ei10823OBS1OP2	Eilat, Red Sea	Current study
PQ200659	Ophionoreis aff. porrecta	OP7124WT1	Eilat, Red Sea	Current study
PQ200660	Ophiothrix sp.	17OP	Eilat, Red Sea	Current study
PQ281811	Astroboa sp.	31OP	Eilat, Red Sea	Current study
KY263280	Ophiactis savignyi	C_1182	Saudi Arabia: Red Sea	Kandler et al., 2016
PP735402	Ophiomastix pictum	OP2	Indonesia: Situbondo, West Pasir Putih	Aulia and Park, 2024
PP735405	Ophiolepis superba	OS32	Indonesia: Situbondo, East Pasir Putih	Aulia and Park, 2024
PP735406	Ophiolepis superba	OS4	Indonesia: Situbondo, Karang Mayit	Aulia and Park, 2024
KU496482	Ophionereis porrecta	JOD_0571	Jordan: Red Sea, Gulf of Aqaba, 1, ARMS 2	Al-Rshaidat et al., 2016
GU480577	Ophiothrix trilineata	REU0888	Unknown	Hoareau and Boissin, 2010
OP897971	Astroboa nuda	AB42609522	South Africa: KwaZulu-Natal	Sonet et al., 2022
OP898156	Ophiactis savignyi	AB42608961	South Africa: KwaZulu-Natal	Sonet et al., 2022
OP898167	Breviturma brevipes	AB42610199	South Africa: KwaZulu-Natal	Sonet et al., 2022
OP898172	Breviturma doederleini	AB42610237	South Africa: KwaZulu-Natal	Sonet et al., 2022
OP898179	Ophiocoma erinaceus	AB42608954	South Africa: KwaZulu-Natal	Sonet et al., 2022
OP898180	Breviturma pusilla	AB42609742	South Africa: KwaZulu-Natal	Sonet et al., 2022
OP898191	Ophiomastix koehleri	AB42609758	South Africa: KwaZulu-Natal	Sonet et al., 2022
OP898200	Ophionereis porrecta	AB42608949	South Africa: KwaZulu-Natal	Sonet et al., 2022
OP898206	Ophiopeza fallax fallax	AB42608965	South Africa: KwaZulu-Natal	Sonet et al., 2022
OP898231	Ophiothrix purpurea	AB42609483	South Africa: KwaZulu-Natal	Sonet et al., 2022
MW278527	Ophiomastix macroplaca	UF:Invertebrate Zoology:18348	USA: Hawaii, Oahu, Kaneohe Bay	Paulay et al., 2020
MW278570	Breviturma dentata	UF:Invertebrate Zoology:18357	USA: Hawaii, Oahu, Kaneohe Bay	Paulay et al., 2020
MW278601	Breviturma pica	UF:Invertebrate Zoology:18363	USA: Hawaii, Oahu, Kaneohe Bay	Paulay et al., 2020
MZ559400	Ophiothrix trilineata	USNM:1467321	Papua New Guinea:Milne Bay, Dobu Island	Plaisance et al., 2021
MZ560142	Breviturma pusilla	USNM:1467346	Papua New Guinea:Milne Bay, Dobu Island	Plaisance et al., 2021
MZ560288	Ophiactis savignyi	USNM:1467349	Papua New Guinea:Milne Bay, Dobu Island	Plaisance et al., 2021
MN183288	Ophiura kinbergi	SYSK1	China	Li et al., 2020
MN183289	Ophiura kinbergi	SYSK2	China	Li et al., 2020
HM400484	Ophiothrix purpurea	Unknown	Australia	International Barcode of Life (iBOL), 2010
HM400486	Macrophiothrix striolata	Unknown	Australia	International Barcode of Life (iBOL), 2010
HM400528	Ophiothrix purpurea	Unknown	Australia	International Barcode of Life (iBOL), 2010
HM400533	Macrophiothrix variabilis	Unknown	Australia	International Barcode of Life (iBOL), 2010
HM900472	Macrophiothrix lineocaerulea	Unknown	Australia	International Barcode of Life (iBOL), 2010
AB758771	Astroboa globifera	Aglo-01	Japan: off Kodakara-jima Isl.	Okanishi and Fujita, 2013
AB758772	Astroboa nigrofurcata	Anig-01	Pacific Ocean: 143-173 m depth	Okanishi and Fujita, 2013
AB758773	Astroboa nuda	Anud-01	Japan: Okinawa Isl., Manza Beach	Okanishi and Fujita, 2013
LC682284	Ophiomastix annulosa	TT156	Japan:Kagoshima, Amami Is.	Takano et al., 2022
KU594357	Astroboa nuda	UF6431	Reunion Island	Boissin et al., 2016
KU594362	Breviturma pica	UF6627	Reunion Island	Boissin et al., 2016
KU594364	Breviturma pusilla	UF6596	Reunion Island	Boissin et al., 2016
KC759738	Breviturma brevipes	URUN2008-05819 clone NBE-1749	Madagascar: Nosy-Be	Hoareau et al., 2013
KC759874	Ophiocoma erinaceus	URUN2008-04244 clone NBE-0176	Madagascar: Nosy-Be	Hoareau et al., 2013
KC759903	Ophiocoma scolopendrina	URUN2009-09160 clone MEPA-9160	France: Europa Island	Hoareau et al., 2013
KC759905	Ophiocoma scolopendrina	UF7337 clone NBE-0701	Madagascar: Nosy-Be	Hoareau et al., 2013
KC760021	Ophiopeza fallax	URUN2013-11156 clone NBE-1351-2	Madagascar: Nosy-Be	Hoareau et al., 2013
KC760052	Ophionereis porrecta	UF7442 clone NBE-7442	Madagascar: Nosy-Be	Hoareau et al., 2013
