# Supplementary material for: Non‐Invasive Underwater DNA Sampling Illuminates Red Sea Echinoderm Diversity
Source: Mol Ecol Resour. 2025 Oct 14;26(1):e70059. doi: 10.1111/1755-0998.70059 (PMC12627914; doi:10.1111/1755-0998.70059)
Supplement: Supplementary file 4 — Table S7: men70059‐sup‐0004‐TableS7.xlsx. [file MEN-26-e70059-s005.xlsx]

## Sheet: Sp distribution
Class	Species name	Authority	Clarke and Rowe, 1971	Tortonese, 1977	Clark, 1984	Clark, 1911	Fishelson, 1971	James and Pearse, 1969	Chadwick, 1908	Clark, 1908	Marshall and Rowe, 1981	Rowe and Gates, 1995	Marsh and Marshall, 1983	Cherbonnier and Guille, 1978	Tsurnamal and Marder, 1966	Ljungman, 1867	Tortonese, 1980	Clark, 1968	Magnus, 1967	Devaney, 1970	Clark and Courtman-Stock, 1976	Sloan et al. 1979	Devaney, 1974	Clark, 1980	Tortonese, 1955	Price, 1982	Décary, 1924	Lambert, 1923	Dolfus and Roman, 1981	Dafni, 1983	O'Loughlin and Rowe, 2005	Simpson and RNR, 1910	Clark, 1989	Jangoux and Massin, 1986	Price, 1981	Ludwig, 1899	Clark, 1993	Jangoux, 1973
Crinoidea	Capillaster multiradiatus	Linnaeus, 1758	X	X
Crinoidea	Colobometra arabica	AH Clark, 1937	X
Crinoidea	Comanthus wahlbergii	Muller, 1843	X	X	X
Crinoidea	Decametra arabica	AH Clark, 1912		X
Crinoidea	Decametra chadwicki	AH Clark, 1911	X	X		X
Crinoidea	Decametra mollis	AH Clark, 1912	X
Crinoidea	Dichrometra palmata	Muller, 1841	X	X		X	X	X	X
Crinoidea	Dichrometra protectus	Lutken in Carpenter, 1879				X
Crinoidea	Dorometra aegyptica	AH Clark, 1911	X	X		X
Crinoidea	Dorometra paravicirra	Carpenter, 1888							X
Crinoidea	Heterometra ater	AH Clark, 1911	X			X
Crinoidea	Heterometra savignii	Muller, 1841	X	X		X	X		X	X
Crinoidea	Oligometra serripinna	Carpenter, 1881	X	X		X			X
Crinoidea	Oligometra serripinna electrae	AH Clark, 1911				X
Crinoidea	Phanogenia distincta	Carpenter, 1888									X
Crinoidea	Stephanometra indica	Smith, 1876	X			X			X
Crinoidea	Tropiometra carinata	Lamarck, 1816	X	X		X
Ophiuroidea	Amphiodia (Amphispina) microplax	Burfield, 1924	X				X
Ophiuroidea	Amphioplus (Amphioplus) personatus	(Koehler, 1905)	X									X
Ophiuroidea	Amphioplus (Lymanella) depressus	(Ljungman, 1867)											X
Ophiuroidea	Amphioplus (Lymanella) hastatus	(Ljungman, 1867)	X	X										X
Ophiuroidea	Amphioplus (Lymanella) integer	(Ljungman, 1867)	X											X
Ophiuroidea	Amphioplus (Lymanella) laevis	(Lyman, 1874)	X											X
Ophiuroidea	Amphioplus timsae	Mortensen, 1926	X
Ophiuroidea	Amphipholis squamata	(Delle Chiaje, 1828)	X										X
Ophiuroidea	Amphiura (Amphiura) dejectoides	H.L. Clark, 1939	X
Ophiuroidea	Amphiura (Amphiura) velox	Koehler, 1910											X
Ophiuroidea	Astroboa clavata	(Lyman, 1861)	X
Ophiuroidea	Astroboa nuda	(Lyman, 1874)	X	X										X	X
Ophiuroidea	Breviturma brevipes	(Peters, 1851)											X
Ophiuroidea	Breviturma dentata	(Müller & Troschel, 1842)											X
Ophiuroidea	Breviturma doederleini	(de Loriol, 1899)											X
Ophiuroidea	Breviturma pica	(Müller & Troschel, 1842)	X	X			X	X					X			X
Ophiuroidea	Breviturma pusilla	(Brock, 1888)	X	X									X				X
Ophiuroidea	Euryale aspera	Lamarck, 1816											X
Ophiuroidea	Macrophiothrix demessa	(Lyman, 1861)	X															X
Ophiuroidea	Macrophiothrix hirsuta	(Müller & Troschel, 1842)	X	X			X	X								X	X	X
Ophiuroidea	Macrophiothrix hirsuta cheneyi	(Lyman, 1861)															X	X
Ophiuroidea	Macrophiothrix hirsuta hirsuta	(Müller & Troschel, 1842)						X
Ophiuroidea	Macrophiothrix longipeda	(Lamarck, 1816)											X			X
Ophiuroidea	Macrophiothrix propinqua	(Lyman, 1861)	X	X								X					X	X
Ophiuroidea	Ophiactis macrolepidota	Marktanner-Turneretscher, 1887	X				X
Ophiuroidea	Ophiactis modesta	Brock, 1888											X
Ophiuroidea	Ophiactis savignyi	(Müller & Troschel, 1842)	X	X			X						X
Ophiuroidea	Ophiarachna affinis	Lütken, 1869											X
Ophiuroidea	Ophiarachna incrassata	(Lamarck, 1816)											X
Ophiuroidea	Ophiarachnella gorgonia	(Müller & Troschel, 1842)											X
Ophiuroidea	Ophiarachnella septemspinosa	(Müller & Troschel, 1842)											X
Ophiuroidea	Ophiochaeta hirsuta	Lütken, 1869											X
Ophiuroidea	Ophiocoma anaglyptica	Ely, 1944											X
Ophiuroidea	Ophiocoma erinaceus	Müller & Troschel, 1842	X	X			X	X					X			X
Ophiuroidea	Ophiocoma scolopendrina	(Lamarck, 1816)	X	X			X	X					X			X			X
Ophiuroidea	Ophiocomella sexradia	(Duncan, 1887)	X	X				X					X
Ophiuroidea	Ophiocomella valenciae	(Müller & Troschel, 1842)	X	X				X								X	0			X	X
Ophiuroidea	Ophioconis cincta	Brock, 1888											X
Ophiuroidea	Ophioconis cupida	Koehler, 1905	X
Ophiuroidea	Ophiodaphne scripta	(Koehler, 1904)	X											X
Ophiuroidea	Ophiolepis cincta cincta	Müller & Troschel, 1842	X	X			X						X			X						X
Ophiuroidea	Ophiolepis superba	H.L. Clark, 1915	X				X						X			X
Ophiuroidea	Ophiomastix annulosa	(Lamarck, 1816)											X
Ophiuroidea	Ophiomastix caryophyllata	Lütken, 1869											X
Ophiuroidea	Ophiomastix elegans	(Peters, 1851)											X	X
Ophiuroidea	Ophiomastix macroplaca	(H.L. Clark, 1915)																					X
Ophiuroidea	Ophiomastix pictum	(Müller & Troschel, 1842)											X
Ophiuroidea	Ophiomastix variabilis	Koehler, 1905	X										X
Ophiuroidea	Ophiomaza cacaotica	Lyman, 1871	X				X						X
Ophiuroidea	Ophiomyxa australis	Lütken, 1869											X
Ophiuroidea	Ophionereis dubia dubia	(Müller & Troschel, 1842)	X	X				X					X				X
Ophiuroidea	Ophionereis porrecta	Lyman, 1860	X	X									X
Ophiuroidea	Ophiopeza spinosa	(Ljungman, 1867)	X	X									X
Ophiuroidea	Ophioplocus imbricatus	(Müller & Troschel, 1842)											X
Ophiuroidea	Ophiopsammium semperi	Lyman, 1874	X
Ophiuroidea	Ophiopsammus yoldii	(Lütken, 1856)											X
Ophiuroidea	Ophiopsila pantherina	Koehler, 1898	X
Ophiuroidea	Ophiothela mirabilis	(Verrill, 1867)	X										X
Ophiuroidea	Ophiothrix (Acanthophiothrix) proteus	Koehler, 1905	X											X
Ophiuroidea	Ophiothrix (Acanthophiothrix) purpurea	von Martens, 1867	X	X			X						X	X
Ophiuroidea	Ophiothrix (Acanthophiothrix) scorpio	(Müller & Troschel, 1842)	X
Ophiuroidea	Ophiothrix (Ophiothrix) ciliaris	(Lamarck, 1816)
Ophiuroidea	Ophiothrix (Ophiothrix) savignyi	(Müller & Troschel, 1842)	X	X			X	X					X
Ophiuroidea	Ophiothrix (Ophiothrix) trilineata	Lütken, 1869											X	X			X
Ophiuroidea	Ophiura (Dictenophiura) stellata	(Studer, 1882)
Ophiuroidea	Ophiuroglypha kinbergi	(Ljungman, 1866)	X	X									X											X
Ophiuroidea	Paracrocnida persica	Mortensen, 1940	X	X									X
Echinoidea	Asthenosoma marisrubri	Weinberg & de Ridder, 1998	"innacurate source"	"innacurate source"
Echinoidea	Breynia desorii	Gray, 1851											X
Echinoidea	Brissopsis luzonica	(Gray, 1851)	X	X			X	X
Echinoidea	Brissus latecarinatus	(Leske, 1778)	X	X									X
Echinoidea	Chaetodiadema granulatum	Mortensen, 1903	X
Echinoidea	Clypeaster amplificatus	Koehler, 1922	X
Echinoidea	Clypeaster fervens	Koehler, 1922	X	X									X
Echinoidea	Clypeaster humilis	(Leske, 1778)	X	X			X	X
Echinoidea	Clypeaster rarispinus	de Meijere, 1903	X	X			X																		X	X
Echinoidea	Clypeaster reticulatus	(Linnaeus, 1758)	X	X			X						X
Echinoidea	Diadema savignyi	(Audouin, 1809)											X														X
Echinoidea	Diadema setosum	(Leske, 1778)	X	X	X		X	X					X
Echinoidea	Diploporaster savignyi	(Fourtau, 1904)	X																								X
Echinoidea	Echinocyamus crispus	Mazzetti, 1893	X	X
Echinoidea	Echinodiscus bisperforatus	Leske, 1778	X					X
Echinoidea	Echinolampas ovata	(Leske, 1778)	X										X
Echinoidea	Echinometra mathaei	(Blainville, 1825)	X	X			X	X					X
Echinoidea	Echinoneus cyclostomus	Leske, 1778											X
Echinoidea	Echinostrephus molaris	(Blainville, 1825)	X										X
Echinoidea	Echinothrix calamaris	(Pallas, 1774)	X	X			X	X					X
Echinoidea	Echinothrix diadema	(Linnaeus, 1758)	X										X
Echinoidea	Eucidaris metularia	(Lamarck, 1816)	X	X									X
Echinoidea	Fibularia ovulum	Lamarck, 1816	X
Echinoidea	Fibulariella volva	(L. Agassiz in L. Agassiz & Desor, 1847a)	X					X
Echinoidea	Heterocentrotus mamillatus	(Linnaeus, 1758)	X	X				X					X
Echinoidea	Heterocentrotus trigonarius	(Lamarck, 1816)	X																								X
Echinoidea	Jacksonaster depressum	(L. Agassiz, 1841)	X	X			X
Echinoidea	Laganum joubini	Koehler, 1922	X
Echinoidea	Lovenia elongata	(Gray, 1845)	X	X			X																					X
Echinoidea	Maretia planulata	(Lamarck, 1816)	X
Echinoidea	Mespilia globulus	(Linnaeus, 1758)											X
Echinoidea	Metalia dicrana	H.L. Clark, 1917											X
Echinoidea	Metalia spatagus	(Linnaeus, 1758)	X										X
Echinoidea	Metalia sternalis	(Lamarck, 1816)	X
Echinoidea	Microcyphus rousseaui	L. Agassiz in L. Agassiz & Desor, 1846	X	X
Echinoidea	Moira stygia	(A. Agassiz, 1872)	X
Echinoidea	Nudechinus multicolor	(Yoshiwara, 1898)	X
Echinoidea	Nudechinus scotiopremnus	H.L. Clark, 1912	X	X				X					X
Echinoidea	Palaeostoma mirabile	(Gray, 1851)	X	X			X
Echinoidea	Parasalenia gratiosa	A. Agassiz, 1863											X
Echinoidea	Parasalenia poehlii	Pfeffer, 1887	X
Echinoidea	Pericosmus akabanus	Mortensen, 1939		X
Echinoidea	Peronella orbicularis	(Leske, 1778)											X
Echinoidea	Phyllacanthus imperialis	(Lamarck, 1816)	X	X																								X
Echinoidea	Prionocidaris baculosa	(Lamarck, 1816)	X	X			X	X
Echinoidea	Pseudoboletia maculata	Troschel, 1869											X
Echinoidea	Salmaciella dussumieri	(L. Agassiz in L. Agassiz & Desor, 1846)	X
Echinoidea	Salmacis bicolor	L. Agassiz in L. Agassiz & Desor, 1846	X
Echinoidea	Schizaster gibberulus	L. Agassiz in L. Agassiz & Desor, 1847	X
Echinoidea	Sculpsitechinus auritus	(Leske, 1778)	X	X			X	X
Echinoidea	Stomopneustes variolaris	(Lamarck, 1816)											X
Echinoidea	Temnopleurus toreumaticus	(Leske, 1778)	X
Echinoidea	Temnotrema scillae	(Mazzetti, 1893)																											X
Echinoidea	Toxopneustes pileolus	(Lamarck, 1816)											x
Echinoidea	Tripneustes gratilla	(Linnaeus, 1758)	X	X			X	X					X																	X
Echinoidea	Tripneustes gratilla elatensis	Dafni, 1983																												X
Asteroidea	Acanthaster planci	(Linnaeus, 1758)	X	X									X
	Ailsastra achituvi	O'Loughlin & Rowe, 2005																													X
	Aquilonastra burtoni	(Gray, 1840)	X	X			X	X				X										X
	Aquilonastra marshae	O'Loughlin & Rowe, 2006																													X
	Archaster angulatus	Müller & Troschel, 1842											X
	Asteropsis carinifera	(Lamarck, 1816)	X	X			X						X
	Astropecten hemprichi	Müller & Troschel, 1842	X																													X	X
	Astropecten monacanthus	Sladen, 1883	X
	Astropecten orsinii	Leipoldt, 1895	X					X																									X
	Astropecten polyacanthus	Müller & Troschel, 1842	X	X			X	X					X																			X
	Astropecten velitaris	von Martens, 1865	X
	Choriaster granulatus	Lütken, 1869	X	X									X
	Culcita coriacea	Müller & Troschel, 1842	X
	Culcita schmideliana	(Bruzelius, 1805)											X																			X
	Dactylosaster cylindricus	(Lamarck, 1816)											X
	Echinaster callosus	Marenzeller, 1895	X				X
	Echinaster purpureus	(Gray, 1840)	X	X			X
	Euretaster cribrosus	(von Martens, 1867)	X
	Fromia ghardaqana	Mortensen, 1938	X	X			X	X																										X
	Fromia milleporella	(Lamarck, 1816)	X										X
	Fromia monilis	(Perrier, 1869)										X	X
	Gomophia egyptiaca	Gray, 1840	X	X			X
	Leiaster leachi	(Gray, 1840)	X	X									X
	Linckia guildingi	Gray, 1840	X										X																						X
	Linckia laevigata	(Linnaeus, 1758)											X																					X		X
	Linckia multifora	(Lamarck, 1816)	X	X			X						X
	Luidia maculata	Müller & Troschel, 1842	X				X	X
	Luidia prionota	Fisher, 1913	X
	Luidia savignyi	(Audouin, 1826)	X				X	X																									X
	Mithrodia clavigera	(Lamarck, 1816)	X	X									X
	Monachaster sanderi	(Meissner, 1892)															X
	Nardoa variolata	(Bruzelius, 1805)																														X					X
	Ogmaster capella	(Müller & Troschel, 1842)	X																																	X		X
	Ophidiaster granifer	Lütken, 1871											X
	Ophidiaster hemprichi	Müller & Troschel, 1842	X										X
	Pentaceraster gracilis	(Lütken, 1871)											X																								X
	Pentaceraster mammillatus	(Audouin, 1826)	X	X
	Pentaceraster multispinus	(von Martens, 1866)											X																								X
	Pentaceraster regulus	(Müller & Troschel, 1842)											X
	Pentaceraster tuberculatus	(Müller & Troschel, 1842)	X
	Protoreaster lincki	(Blainville, 1830)											X
	Stellaster childreni	Gray, 1840	X
	Stellasteropsis fouadi	Dollfus, 1936	X				X

## Sheet: References
Clarke and Rowe, 1971	Clark, A. M.; Rowe, F. W. E. (1971). Monograph of shallow-water Indo-West Pacific Echinoderms. Trustees of the British Museum (Natural History). London. x + 238 p. + 30 pls. available online at http://www.abctaxa.be/downloads/additional-information-volume-1/works-famous-holothuroid-workers/fwe-rowe/MonographIndoWestPacific.pdf
Tortonese, 1977	Tortonese, E. (1977). Report on Echinoderms from the Gulf of Aqaba (Red Sea). Italian Journal of Zoology N.S. S. IX(12): 273-290. [details]
Clark, 1984	Clark, A. M. (1984). Echinodermata of the Seychelles. In: (Ed) D. R. Stoddart. Biogeography and Ecology of the Seychelles Islands. Dr. W. Junk Publishers, The Hague. 83-102
Clark, 1911	lark, A. H. (1911). The recent crinoids of the coasts of Africa. Proceedings of the U.S. National Museum. 40:1-51.
Fishelson, 1971	Fishelson, L. (1971). Ecology and distribution of the benthic fauna in the shallow waters of the Red Sea. Marine Biology. 10(2): 113-133. available online at https://doi.org/10.1007/BF00354828
James and Pearse, 1969	James, D. B.; Pearse, J. S. (1969). Echinoderms from the Gulf of Suez and the Northern Red Sea. J. Mar. Biol. Assoc. India. 11(1-2): 79-125.
Chadwick, 1908	Chadwick, H.C. (1908). Reports on the marine biology of the Sudanese Red Sea. VII. The Crinoidea. J. Linn. Soc. (Zool.) 31: 44-47
Clark, 1908	Clark, A. H. (1908). The Nomenclature of the Recent Crinoids. Proc. US National Museum. 34: 435-536.
Marshall and Rowe, 1981	Marshall, J. I., Rowe, F. W. E. (1981). The Crinoids of Madagascar. Bulletin Museum national d'Histoire naturelle. 4(3):379-413.
Rowe and Gates, 1995	Rowe, F. W. E.; Gates, J. (1995). Echinodermata. In: Wells, A.; Houston, W.W.K. (Ed.) Zoological catalogue of Australia, 33. CSIRO: Melbourne. ISBN 0-643-05696-3. XIII. 510 pp.
Marsh and Marshall, 1983	Marsh, L.M. and J.I. Marshall. (1983). Some aspects of the zoogeography of northwestern Australian echinoderms (other than holothurians). Bulletin of Marine Sceince 33(3): 671-687
Cherbonnier and Guille, 1978	Cherbonnier, G.; Guille, A. (1978). Echinodermes: Ophiurides. Faune de Madagascar, 48. Editions du Centre National de la Recherche Scientifique (CNRS): Paris. ISBN 2-222-02341-6. 272 pp.
Tsurnamal and Mader, 1966	Tsurnamal, M. & J. Marder (1966). Observations on the basket star Astroboa nuda (Lyman) on coral reefs at Elat (Gulf of Aqaba). Israel Journal of Zoology 15: 9-17.
Ljungman, 1867	Ljungman, A. (1867). Ophiuroidea viventia huc usque cognita enumerat. Öfversigt af Kgl. Vetenskaps-Akademiens Förhandlingar 1866. 23(9): 303-336. available online at https://www.biodiversitylibrary.org/page/32287761
Clark, 1968	Clark, A. M. (1968). Notes on some tropical indo-pacific ophiotrichids and ophiodermatids (Ophiuroidea). Bulletin of the British Museum (Natural History), Zoology. 16(7): 277-322,
Magnus, 1967	Magnus, D. B. E. (1967). Ecological and ethological studies and experiments on the echinoderms of the Red Sea. Stud. Trop. Oceanogr. 5: 635-664.
Clark and Courtman-Stock, 1976	Clark, A. M.; Courtman-Stock, J. (1976). The echinoderms of southern Africa. Publ. No. 766. British Museum (Nat. Hist), London. 277 pp.
Devaney, 1970	Studies on ophiocomid brittlestars. I. A new genus (Clarkcoma) of Ophiocominae with a re-evaluation of the genus Ophiocoma. Smithson. Contr. Zool. 51: 1-41.
Sloan et al., 1979	Sloan, N. A.; Clark, A. M.; Taylor, J. D. (1979). The Echinoderms of Aldabra and their habitats. Bull. Br. Mus. Nat. Hist. 37 (2): 81- 128.
Devaney, 1974	Devaney, D. M. (1974). Shallow-water asterozoans of Southeastern Polynesia II. Ophiuroidea. Micronesica. 10(1): 105-204.
Clark, 1980	Clark, A. M. (1980). Some Ophiuroidea from the Seychelles islands and Inhaca, Mozambique. Rev. Zool. Afr. 94(3): 533-558.
Tortonese, 1955	Tortonese, E. (1955). Spedizione subacquea Italiana nel Mar Rosso. Ricerche Zoologiche. II Echinodermi. Rivista di Biologia Coloniale. 13: 25-48, 1 pl.
Price, 1982	Price, A.R.G. (1982). Echinoderms of Saudi Arabia. Comparisons between echinoderm faunas of Arabian Gulf, SE Arabia, Red Sea and Gulfs of Aqaba and Suez. Fauna of Saudi Arabia 4: 3-21.
Décary, 1924	Décary, R. (1924). Liste d'echinodermes receuillis a Madagascar. Bulletin de l'academie Malgache nouvelle serie. 4:38-41.
Lambert, 1923	Lambert, J. (1923). Echinides vivants et fossiles recueillis à Madagascar par M. Raymond Decary. Mémoires de la Société d'agriculture, sciences et arts du département de l'Aube. 85: 13-55, 1 pl.
Dolfus and Roman, 1981	Dollfus, R.-P. & Roman, J. 1981. Les Échinides de la mer Rouge. Ministère des Universités, Comité des Travaux Historiques et Scientifiques, Mémoires de la Section des Sciences 9, 1-145.
Dafni, 1983	Dafni, J. 1983. A new subspecies of Tripneustes gratilla from the northern Red Sea (Echinodermata: Echinoidea: Toxopneustidae). Israel Journal of Zoology 32, 1-12.
O'Loughlin and Rowe, 2005	O'Loughlin, P. M. and Rowe, F. W. E. (2005). A new asterinid genus from the Indo-West Pacific region, including five new species (Echinodermata: Asteroidea: Asterinidae). Memoirs of Museum Victoria. 62(2): 181-189.
Clark, 1989	Clark, A. M. (1989). An index of names of recent Asteroidea, part 1: Paxillosida and Notomyotida. In: Jangoux, M.; Lawrence, J.M. (Ed.) (1996). Echinoderm Studies. 3: 225-347.
Simpson and R.N.R, 1910	Simpson J.J. & R.N.R. Brown (1910). Asteroidea of Portugese East Africa. Proc. R. phys. Soc. Edinburgh 18: 45-60.
Jangoux and Massin, 1986	Jangoux, M & C. Massin. (1986). Catalogue commenté des types d'Echinodermes actuels conservé dans les collections nationales belges, Bull. Inst. R. Sci. Nat. Belg. : Biologie (56): 83-97
Price, 1981	Price, A.R.G. (1981). Studies on the Echinoderm fauna of the Western Arabian Gulf. Journal of Natural History 15: 1-15.
Ludwig, 1899	Ludwig, H. (1899). Echinodermen des Sansibargebietes. Abhandlungen der Senckenbergischen Naturforschenden Gesellschaft, Bonn. 21(1): 537-563.
Clark, 1993	Clark, A. M. (1993). An index of names of recent Asteroidea, part 2: Valvatida. In: Jangoux, M.; Lawrence, J.M. (Ed.) (1996). Echinoderm Studies. 4: 187-366.
Jangoux, 1973	Jangoux, M. (1973). Les Astéries de lIle Inhaca (Mozambique)(Echinodermata, Asteroidea). I. les espèces récoltées et leur répartition géographique. KMMA Annalen Serie IN-8o. [The asteroids of lIle Inhaca (Mozambique) (Echinodermata, Asteroidea). I. The species collected and their geographical distribution. KMMA Annals Series IN-8º]. Zoologische Wetenschappen. 208:1-50.
